# Supplementary material for: Pre- and post-therapy functional MRI connectivity in severe acute brain injury with suppression of consciousness: a comparative analysis to epilepsy features
Source: Front Neuroimaging. 2024 Oct 1;3:1445952. doi: 10.3389/fnimg.2024.1445952 (PMC11473429; doi:10.3389/fnimg.2024.1445952)
Supplement: Supplementary file 1 [file Table_1.XLSX]

## Sheet: Data
ID	Group	MRI#	ZStat#	Category	Threshold	Zstat Voxels	Total Scan Voxels	Volume Ratio	Power Spectrum Area Above Threshold	Power Spectrum Total Area	Power Spectrum Ratio	Load (Volume Ratio * Power Spectrum Ratio)
4	3	1	4	Vision	5.97559	1472	26112	0.0563725	11271.3	36469.9	0.309056	0.0174223
4	3	1	8	Parietal	5.97559	1589	26112	0.0608532	3220.85	24439	0.131791	0.00801993
4	3	1	9	Modulating	5.97559	1607	26112	0.0615426	4693.25	29843.9	0.15726	0.00967818
4	3	1	11	Atypical RSN	5.97559	816	26112	0.03125	4426.1	15295.3	0.289376	0.009043
4	3	1	12	Atypical Networks	5.97559	3522	26112	0.134881	15857.7	17387.7	0.912005	0.123012
4	3	1	13	Atypical Networks	5.97559	459	26112	0.0175781	23573.4	25896.8	0.910283	0.0160011
4	3	1	16	Association	5.97559	2250	26112	0.0861673	5165.65	19176.8	0.26937	0.0232109
4	3	1	21	Parietal	5.97559	1356	26112	0.0519301	4669.33	22221.5	0.210126	0.0109119
4	3	1	25	Atypical RSN	5.97559	193	26112	0.00739124	13531.9	17370.9	0.778998	0.00575776
4	3	1	35	Vision	5.97559	1864	26112	0.0713848	3482.27	16414.2	0.212149	0.0151442
4	3	1	39	Motor	5.97559	1802	26112	0.0690104	11689.4	19277.4	0.606375	0.0418462
4	3	1	40	Atypical Networks	5.97559	692	26112	0.0265012	17544	19828.4	0.884792	0.0234481
4	3	1	45	Vision	5.97559	1708	26112	0.0654105	4042.38	16562.1	0.244074	0.015965
4	3	1	46	Motor	5.97559	1724	26112	0.0660233	8215.03	15474.5	0.530877	0.0350502
4	3	1	47	Modulating	5.97559	850	26112	0.0325521	6728.47	19030.2	0.353568	0.0115094
4	3	1	50	Vision	5.97559	335	26112	0.0128294	11102.7	16931.3	0.65575	0.00841285
4	3	1	53	Language	5.97559	1562	26112	0.0598192	7991.03	13228.1	0.604093	0.0361364
4	3	1	54	Motor	5.97559	2116	26112	0.0810355	7738.66	15190	0.509457	0.0412841
4	3	1	58	Vision	5.97559	195	26112	0.00746783	8704.86	13449.3	0.647234	0.00483343
4	3	2	23	Vision	6.04703	1863	21264	0.0876129	850.511	7967.6	0.106746	0.00935234
4	3	2	28	Parietal	6.04703	2332	21264	0.109669	457.757	7968.83	0.0574434	0.00629975
4	3	2	29	Language	6.04703	1139	21264	0.0535647	1885.15	7957.88	0.236891	0.012689
4	3	2	31	Modulating	6.04703	1589	21264	0.0747272	848.798	7969.99	0.106499	0.0079584
4	3	2	32	Temporal	6.04703	533	21264	0.0250658	3002.36	7969.18	0.376746	0.00944346
4	3	2	40	Temporal	6.04703	293	21264	0.0137792	3480.68	7973.23	0.436545	0.00601523
4	3	2	43	Vision	6.04703	929	21264	0.0436889	972.416	7965.26	0.122082	0.00533363
4	3	2	45	Vision	6.04703	1613	21264	0.0758559	1177.53	7969.82	0.147749	0.0112076
4	3	2	46	Vision	6.04703	901	21264	0.0423721	1196.64	7967.91	0.150182	0.00636354
4	3	2	49	Vision	6.04703	843	21264	0.0396445	1667.62	7971.44	0.2092	0.00829362
4	3	2	51	Temporal	6.04703	600	21264	0.0282167	1406.89	7968.17	0.176564	0.00498206
4	3	2	52	Parietal	6.04703	934	21264	0.043924	1821.03	7962.97	0.228688	0.0100449
4	3	2	53	Temporal	6.04703	711	21264	0.0334368	778.143	7971.71	0.0976131	0.00326387
4	3	2	56	Motor	6.04703	1322	21264	0.0621708	868.55	7966.86	0.10902	0.00677788
4	3	2	61	Language	6.04703	1162	21264	0.0546464	1504.06	7971.26	0.188685	0.0103109
4	3	2	62	Atypical RSN	6.04703	329	21264	0.0154722	4189.71	7967.29	0.525864	0.00813626
4	3	2	64	Atypical Networks	6.04703	1672	21264	0.0786305	4618.1	7887.93	0.585464	0.0460354
4	3	2	72	Atypical RSN	6.04703	425	21264	0.0199868	2654.33	7972.37	0.332942	0.00665445
4	3	2	73	Motor	6.04703	644	21264	0.0302859	3264.85	7959.53	0.410181	0.0124227
4	3	2	76	Parietal	6.04703	471	21264	0.0221501	2273.52	7972.2	0.285181	0.00631679
4	3	2	82	Language	6.04703	471	21264	0.0221501	2899.91	7970.2	0.363844	0.00805918
4	3	2	88	Association	6.04703	118	21264	0.00554929	1827.66	7961.99	0.229548	0.00127383
4	3	2	90	Temporal	6.04703	205	21264	0.00964071	1587.06	7948.68	0.199663	0.00192489
4	3	2	92	Language	6.04703	165	21264	0.00775959	4220.83	7963.84	0.53	0.00411259
5	2	1	7	Vision	5.97559	1147	31112	0.0368668	22474.3	122325	0.183725	0.00677336
5	2	1	12	Motor	5.97559	1174	31112	0.0377346	15469.6	87925.1	0.175941	0.00663907
5	2	1	15	Association	5.97559	942	31112	0.0302777	10808.8	52293.8	0.206694	0.00625821
5	2	1	16	Motor	5.97559	1241	31112	0.0398881	10326.5	74084	0.139389	0.00555996
5	2	1	17	Modulating	5.97559	720	31112	0.0231422	15109.9	50171.7	0.301163	0.00696958
5	2	1	18	Deep Grey	5.97559	1152	31112	0.0370275	15029	60647.1	0.247811	0.00917583
5	2	1	19	Deep Grey	5.97559	1136	31112	0.0365132	11406.6	45722.6	0.249475	0.00910913
5	2	1	21	Motor	5.97559	917	31112	0.0294742	11620.7	54211.8	0.214358	0.00631802
5	2	1	24	Language	5.97559	1028	31112	0.0330419	13560.3	62523.7	0.216882	0.0071662
5	2	1	26	Language	5.97559	1450	31112	0.0466058	8911.73	59417.7	0.149984	0.00699014
5	2	1	27	Temporal	5.97559	473	31112	0.0152031	7322.73	30909.1	0.236912	0.0036018
5	2	1	28	Deep Grey	5.97559	469	31112	0.0150746	26806.6	56244.7	0.476606	0.00718464
5	2	1	29	Modulating	5.97559	451	31112	0.014496	10141.7	58743.3	0.172644	0.00250265
5	2	1	30	Association	5.97559	812	31112	0.0260993	9707.2	52863.5	0.183628	0.00479254
5	2	1	31	Frontal	5.97559	1332	31112	0.0428131	19414.4	57400.4	0.338227	0.0144805
5	2	1	32	Vision	5.97559	1143	31112	0.0367382	15564	71443.2	0.217851	0.00800346
5	2	1	33	Association	5.97559	798	31112	0.0256493	10816.4	52080.6	0.207685	0.00532697
5	2	1	34	Frontal	5.97559	893	31112	0.0287028	11553.4	32103.1	0.359883	0.0103296
5	2	1	35	Atypical Networks	5.97559	77	31112	0.00247493	17600.8	21585.4	0.815404	0.00201807
5	2	1	36	Association	5.97559	822	31112	0.0264207	6923.74	28722.6	0.241055	0.00636884
5	2	1	41	Parietal	5.97559	717	31112	0.0230458	9461.23	30851.6	0.306669	0.00706743
5	2	1	43	Vision	5.97559	557	31112	0.0179031	7688.07	29434.7	0.26119	0.00467611
5	2	1	44	Association	5.97559	787	31112	0.0252957	13777.3	42225.1	0.326283	0.00825356
5	2	1	45	Motor	5.97559	379	31112	0.0121818	12173.9	35630.7	0.341668	0.00416213
5	2	1	46	Atypical Networks	5.97559	451	31112	0.014496	27506.8	59038.1	0.465916	0.00675393
5	2	1	47	Deep Grey	5.97559	681	31112	0.0218887	16326.3	35337.1	0.462016	0.0101129
5	2	1	48	Frontal	5.97559	122	31112	0.00392132	32236.4	60702.9	0.531052	0.00208242
5	2	1	49	Language	5.97559	583	31112	0.0187388	7562.18	19333.7	0.391141	0.00732949
5	2	1	51	Vision	5.97559	626	31112	0.0201209	9528.38	23352.5	0.408025	0.00820981
5	2	1	52	Frontal	5.97559	673	31112	0.0216315	11839.5	25776.4	0.459317	0.00993572
5	2	1	53	Frontal	5.97559	107	31112	0.00343919	9656.87	19174.5	0.503632	0.00173209
5	2	1	54	Deep Grey	5.97559	414	31112	0.0133068	6750.02	19810.8	0.340725	0.00453395
5	2	1	55	Frontal	5.97559	1279	31112	0.0411095	12379.6	43854.2	0.282289	0.0116048
5	2	1	57	Frontal	5.97559	1465	31112	0.0470879	14055.4	33943.7	0.41408	0.0194982
5	2	1	58	Deep Grey	5.97559	565	31112	0.0181602	16409.3	40152.5	0.408673	0.00742159
5	2	1	61	Atypical RSN	5.97559	255	31112	0.00819619	6472.22	16064.2	0.402896	0.00330221
5	2	1	62	Language	5.97559	424	31112	0.0136282	4285.34	18452.5	0.232236	0.00316495
5	2	1	64	Language	5.97559	478	31112	0.0153638	7165.4	19998.5	0.358298	0.00550483
5	2	1	65	Vision	5.97559	287	31112	0.00922474	10328.7	42013.7	0.24584	0.00226781
5	2	1	66	Temporal	5.97559	193	31112	0.00620339	9283.24	33975.9	0.27323	0.00169495
5	2	1	69	Association	5.97559	505	31112	0.0162317	5877	30265.2	0.194184	0.00315193
5	2	1	70	Deep Grey	5.97559	462	31112	0.0148496	7712.69	23906.5	0.322619	0.00479076
5	2	1	71	Deep Grey	5.97559	297	31112	0.00954616	8364.33	20637.7	0.405294	0.003869
5	2	1	72	Atypical RSN	5.97559	141	31112	0.00453201	4077.15	10854	0.375636	0.00170239
5	2	1	73	Atypical RSN	5.97559	122	31112	0.00392132	10727.4	21804.9	0.49197	0.00192917
5	2	1	75	Atypical RSN	5.97559	365	31112	0.0117318	11295.2	37388.1	0.302106	0.00354425
5	2	2	5	Language	5.97559	874	40060	0.0218173	18691.9	55537.4	0.336565	0.00734293
5	2	2	7	Motor	5.97559	895	40060	0.0223415	17799.6	75059.5	0.23714	0.00529805
5	2	2	7	Motor	5.97559	895	40060	0.0223415	17799.6	75059.5	0.23714	0.00529805
5	2	2	8	Motor	5.97559	1007	40060	0.0251373	17279.6	82746.6	0.208826	0.00524932
5	2	2	9	Other	5.97559	343	40060	0.00856216	37736.8	51608.4	0.731214	0.00626077
5	2	2	12	Modulating	5.97559	696	40060	0.0173739	25119.9	61495.4	0.408484	0.00709697
5	2	2	13	Vision	5.97559	665	40060	0.0166001	20894.9	52335.4	0.399249	0.00662757
5	2	2	14	Modulating	5.97559	550	40060	0.0137294	22761.8	73209.3	0.310913	0.00426866
5	2	2	15	Atypical RSN	5.97559	840	40060	0.0209685	20112.3	51527.3	0.390323	0.0081845
5	2	2	16	Frontal	5.97559	1367	40060	0.0341238	23555.4	100704	0.233908	0.00798182
5	2	2	19	Atypical RSN	5.97559	886	40060	0.0221168	23316.4	76106.2	0.306367	0.00677587
5	2	2	21	Vision	5.97559	765	40060	0.0190964	22297.4	52897.8	0.421518	0.00804946
5	2	2	22	Motor	5.97559	1021	40060	0.0254868	15614.7	75889.2	0.205756	0.00524407
5	2	2	27	Vision	5.97559	1718	40060	0.0428857	13485.6	44764.8	0.301255	0.0129195
5	2	2	28	Parietal	5.97559	721	40060	0.017998	19908.9	50135.3	0.397103	0.00714706
5	2	2	30	Deep Grey	5.97559	1049	40060	0.0261857	15930.9	49449.4	0.322167	0.00843617
5	2	2	31	Deep Grey	5.97559	477	40060	0.0119071	13059.4	37990.3	0.343755	0.00409314
5	2	2	32	Other	5.97559	250	40060	0.00624064	26075.2	33405.1	0.780576	0.0048713
5	2	2	33	Association	5.97559	1006	40060	0.0251123	13529.4	62885.7	0.215143	0.00540274
5	2	2	34	Deep Grey	5.97559	964	40060	0.0240639	15572.2	32235.2	0.48308	0.0116248
5	2	2	35	Atypical Networks	5.97559	391	40060	0.00976036	12266.4	18990.8	0.645915	0.00630436
5	2	2	36	Vision	5.97559	994	40060	0.0248128	17347.5	43740.6	0.3966	0.00984074
5	2	2	37	Other	5.97559	543	40060	0.0135547	19323.7	27555.3	0.701272	0.00950551
5	2	2	38	Motor	5.97559	831	40060	0.0207439	18336.1	49625.3	0.369491	0.00766467
5	2	2	40	Frontal	5.97559	1476	40060	0.0368447	15973.6	75382.8	0.2119	0.00780738
5	2	2	42	Association	5.97559	1166	40060	0.0291063	17543.3	51872.7	0.3382	0.00984375
5	2	2	43	Vision	5.97559	1050	40060	0.0262107	8510.52	32400.9	0.262663	0.00688458
5	2	2	44	Parietal	5.97559	422	40060	0.0105342	12239.1	46578.6	0.262762	0.00276799
5	2	2	45	Deep Grey	5.97559	483	40060	0.0120569	15936.2	28281.1	0.563495	0.00679401
5	2	2	46	Language	5.97559	600	40060	0.0149775	16443.6	39638.9	0.414835	0.0062132
5	2	2	47	Atypical Networks	5.97559	645	40060	0.0161008	17050.8	34244.1	0.497918	0.00801691
5	2	2	48	Atypical Networks	5.97559	590	40060	0.0147279	35426.6	43211	0.81985	0.0120747
5	2	2	49	Modulating	5.97559	992	40060	0.0247629	13508.3	33607.9	0.401937	0.00995311
5	2	2	50	Motor	5.97559	545	40060	0.0136046	8398.57	27250.4	0.3082	0.00419293
5	2	2	51	Temporal	5.97559	602	40060	0.0150275	9753.34	28994.1	0.33639	0.00505509
5	2	2	52	Atypical RSN	5.97559	452	40060	0.0112831	12869.1	34419.2	0.373893	0.00421866
5	2	2	53	Language	5.97559	654	40060	0.0163255	10537.3	30546.2	0.344963	0.00563169
5	2	2	54	Deep Grey	5.97559	352	40060	0.00878682	12486	26375.2	0.473398	0.00415966
5	2	2	55	Frontal	5.97559	844	40060	0.0210684	15259	42207.5	0.361523	0.00761672
5	2	2	56	Deep Grey	5.97559	887	40060	0.0221418	8573.9	39152.3	0.218989	0.0048488
5	2	2	58	Frontal	5.97559	1210	40060	0.0302047	8193.67	33149.2	0.247176	0.00746587
5	2	2	60	Parietal	5.97559	660	40060	0.0164753	10885.8	29037.7	0.374886	0.00617635
5	2	2	61	Temporal	5.97559	506	40060	0.0126311	6399.32	28618	0.223611	0.00282445
5	2	2	63	Deep Grey	5.97559	282	40060	0.00703944	14437.3	29785.7	0.484706	0.00341206
5	2	2	64	Frontal	5.97559	931	40060	0.0232401	13987.9	34612.8	0.404125	0.00939192
5	2	2	65	Association	5.97559	446	40060	0.0111333	9022.87	27398.5	0.32932	0.00366642
5	2	2	66	Other	5.97559	188	40060	0.00469296	11066.1	19516.6	0.567008	0.00266095
5	2	2	71	Atypical Networks	5.97559	2072	40060	0.0517224	6329.31	19714	0.321057	0.0166059
5	2	2	72	Other	5.97559	210	40060	0.00524214	5495.63	20291.4	0.270835	0.00141975
5	2	2	73	Frontal	5.97559	749	40060	0.018697	10556.4	31259.5	0.337701	0.00631399
5	2	2	75	Atypical RSN	5.97559	700	40060	0.0174738	6749.06	21311.7	0.316683	0.00553365
5	2	2	76	Atypical Networks	5.97559	354	40060	0.00883674	7448.24	15900.1	0.46844	0.00413948
5	2	2	79	Frontal	5.97559	244	40060	0.00609086	9761.34	24577	0.397174	0.00241913
23	2	1	4	Association	6.04703	1244	28213	0.0440931	574.89	7971.19	0.0721211	0.00318004
23	2	1	6	Language	6.04703	1556	28213	0.0551519	567.703	7937.02	0.0715259	0.00394479
23	2	1	6	Language	6.04703	1556	28213	0.0551519	567.703	7937.02	0.0715259	0.00394479
23	2	1	7	Language	6.04703	1364	28213	0.0483465	628.018	7967.66	0.0788209	0.00381072
23	2	1	9	Association	6.04703	602	28213	0.0213377	794.112	7958.35	0.0997835	0.00212915
23	2	1	10	Motor	6.04703	1084	28213	0.038422	1268.21	7967.85	0.159166	0.00611549
23	2	1	11	Modulating	6.04703	890	28213	0.0315457	1045.11	7954.58	0.131385	0.00414464
23	2	1	13	Association	6.04703	827	28213	0.0293127	1165.37	7863.16	0.148206	0.00434432
23	2	1	15	Vision	6.04703	1487	28213	0.0527062	758.734	7973.18	0.0951607	0.00501556
23	2	1	17	Motor	6.04703	514	28213	0.0182186	1430.09	7961.12	0.179634	0.00327268
23	2	1	18	Modulating	6.04703	858	28213	0.0304115	2410.22	7950.04	0.303171	0.00921989
23	2	1	19	Temporal	6.04703	1211	28213	0.0429235	702.811	7966.47	0.0882211	0.00378676
23	2	1	21	Vision	6.04703	502	28213	0.0177932	1954.97	7542.12	0.259207	0.00461213
23	2	1	22	Vision	6.04703	1049	28213	0.0371814	1942.33	7948.3	0.244371	0.00908607
23	2	1	23	Parietal	6.04703	684	28213	0.0242441	2531.38	7966.87	0.317739	0.0077033
23	2	1	24	Frontal	6.04703	449	28213	0.0159146	1689.1	7866.95	0.214709	0.00341701
23	2	1	25	Language	6.04703	550	28213	0.0194946	1454.02	7969.42	0.18245	0.00355678
23	2	1	26	Parietal	6.04703	1464	28213	0.051891	796.054	7969.6	0.0998863	0.0051832
23	2	1	28	Temporal	6.04703	682	28213	0.0241733	631.781	7969.91	0.0792709	0.00191624
23	2	1	29	Motor	6.04703	714	28213	0.0253075	826.515	7968.39	0.103724	0.002625
23	2	1	30	Atypical Networks	6.04703	215	28213	0.0076206	5703.05	7903.28	0.721606	0.00549907
23	2	1	34	Motor	6.04703	1142	28213	0.0404778	712.174	7969.26	0.0893652	0.00361731
23	2	1	35	Frontal	6.04703	608	28213	0.0215503	1514.04	7968.88	0.189995	0.00409445
23	2	1	37	Vision	6.04703	1205	28213	0.0427108	1259.7	7949.06	0.158471	0.00676844
23	2	1	40	Frontal	6.04703	499	28213	0.0176869	2301.75	7964.83	0.28899	0.00511133
23	2	1	41	Vision	6.04703	442	28213	0.0156665	2794.33	7854.78	0.355749	0.00557335
23	2	1	45	Atypical RSN	6.04703	652	28213	0.0231099	2278.37	7919.34	0.287696	0.00664864
23	2	1	49	Temporal	6.04703	100	28213	0.00354447	4844.05	7963.86	0.608255	0.00215594
23	2	1	50	Atypical RSN	6.04703	659	28213	0.023358	3637.36	7916.03	0.459493	0.0107329
23	2	1	51	Atypical RSN	6.04703	57	28213	0.00202035	4753.35	7936.93	0.598889	0.00120996
23	2	1	52	Atypical RSN	6.04703	561	28213	0.0198845	1755.2	7973.15	0.220139	0.00437734
23	2	1	56	Atypical RSN	6.04703	182	28213	0.00645093	3972.17	7937.88	0.500407	0.00322809
23	2	1	57	Motor	6.04703	982	28213	0.0348066	897.373	7970.97	0.11258	0.00391854
23	2	1	59	Deep Grey	6.04703	500	28213	0.0177223	1623.26	7967.86	0.203725	0.00361049
23	2	1	60	Frontal	6.04703	333	28213	0.0118031	1954.23	7959.44	0.245523	0.00289793
23	2	1	86	Frontal	6.04703	789	28213	0.0279658	777.109	7961.67	0.0976062	0.00272964
23	2	2	7	Parietal	6.07862	2398	39054	0.0614022	679.344	6261.9	0.108488	0.00666143
23	2	2	8	Modulating	6.07862	2853	39054	0.0730527	454.862	6263.97	0.0726156	0.00530476
23	2	2	9	Vision	6.07862	2793	39054	0.0715164	1521.27	6262.44	0.24292	0.0173728
23	2	2	12	Motor	6.07862	2092	39054	0.0535669	1224.41	6263.33	0.195488	0.0104717
23	2	2	15	Vision	6.07862	2420	39054	0.0619655	1015.51	6262.28	0.162162	0.0100485
23	2	2	16	Language	6.07862	2704	39054	0.0692375	531.913	6263.49	0.0849227	0.00587983
23	2	2	17	Vision	6.07862	999	39054	0.02558	647.302	6264.56	0.103328	0.00264312
23	2	2	18	Association	6.07862	1062	39054	0.0271931	519.687	6264.29	0.0829602	0.00225595
23	2	2	22	Parietal	6.07862	1261	39054	0.0322886	979.265	6261.83	0.156386	0.0050495
23	2	2	24	Language	6.07862	1786	39054	0.0457316	1003.79	6254.37	0.160494	0.00733965
23	2	2	25	Motor	6.07862	1791	39054	0.0458596	1178.64	6264.63	0.188142	0.00862811
23	2	2	26	Language	6.07862	1165	39054	0.0298305	1217.77	6258.23	0.194587	0.00580462
23	2	2	28	Modulating	6.07862	785	39054	0.0201004	857.26	6260.05	0.136941	0.00275257
23	2	2	29	Frontal	6.07862	2631	39054	0.0673683	1636.33	6259.8	0.261403	0.0176103
23	2	2	31	Frontal	6.07862	868	39054	0.0222256	1287.73	6264.19	0.20557	0.00456893
23	2	2	32	Motor	6.07862	1446	39054	0.0370257	2058.75	6261.42	0.328798	0.012174
23	2	2	33	Vision	6.07862	1404	39054	0.0359502	1685.34	6256.64	0.269368	0.00968384
23	2	2	35	Language	6.07862	905	39054	0.023173	1237.42	6259.46	0.197689	0.00458105
23	2	2	36	Motor	6.07862	598	39054	0.0153121	920.499	6262.82	0.146978	0.00225055
23	2	2	37	Parietal	6.07862	414	39054	0.0106007	829.199	6263.04	0.132396	0.00140349
23	2	2	38	Modulating	6.07862	1064	39054	0.0272443	1286.96	6262.44	0.205505	0.00559886
23	2	2	39	Vision	6.07862	698	39054	0.0178727	1256.57	6262.13	0.200662	0.00358637
23	2	2	40	Frontal	6.07862	813	39054	0.0208173	1409.46	6262.34	0.22507	0.00468535
23	2	2	48	Parietal	6.07862	603	39054	0.0154402	978.65	6262.92	0.156261	0.00241269
23	2	2	49	Language	6.07862	680	39054	0.0174118	1136.48	6263.28	0.181452	0.0031594
23	2	2	50	Motor	6.07862	266	39054	0.00681108	1877.98	6260.6	0.299969	0.00204311
23	2	2	51	Deep Grey	6.07862	460	39054	0.0117786	3075.5	6260.8	0.491232	0.005786
23	2	2	54	Deep Grey	6.07862	243	39054	0.00622215	3043.67	6263.77	0.485916	0.00302345
23	2	2	56	Deep Grey	6.07862	231	39054	0.00591489	2607.24	6254.76	0.41684	0.00246556
23	2	2	57	Parietal	6.07862	258	39054	0.00660624	763.297	6264.02	0.121854	0.000804997
23	2	2	63	Vision	6.07862	639	39054	0.016362	3001.64	6263.33	0.479241	0.00784132
23	2	2	64	Language	6.07862	475	39054	0.0121626	1556.5	6236.56	0.249576	0.0030355
23	2	2	67	Language	6.07862	96	39054	0.00245813	1821.68	6256.63	0.29116	0.000715711
23	2	2	72	Vision	6.07862	153	39054	0.00391765	1378.06	6247.66	0.220572	0.000864124
26	2	1	9	Atypical Networks	5.97559	644	39756	0.0161988	35316.6	38668.4	0.91332	0.0147947
26	2	1	10	Motor	5.97559	1180	39756	0.0296811	9247.19	67002.7	0.138012	0.00409635
26	2	1	15	Modulating	5.97559	910	39756	0.0228896	3730.56	67066.9	0.0556245	0.00127322
26	2	1	16	Atypical Networks	5.97559	1368	39756	0.0344099	31265.6	36752.4	0.850708	0.0292728
26	2	1	18	Association	5.97559	3623	39756	0.0911309	1808.83	53740.7	0.0336585	0.00306733
26	2	1	18	Association	5.97559	3623	39756	0.0911309	1808.83	53740.7	0.0336585	0.00306733
26	2	1	21	Motor	5.97559	719	39756	0.0180853	5248.48	40242.1	0.130422	0.00235873
26	2	1	22	Parietal	5.97559	596	39756	0.0149914	2913.65	54793.9	0.0531747	0.000797166
26	2	1	23	Vision	5.97559	1688	39756	0.042459	4316.42	40481.9	0.106626	0.00452724
26	2	1	25	Motor	5.97559	611	39756	0.0153687	5437.74	30472.8	0.178446	0.00274249
26	2	1	26	Parietal	5.97559	1393	39756	0.0350387	3365.66	48474.6	0.0694314	0.00243279
26	2	1	27	Parietal	5.97559	611	39756	0.0153687	3266.32	52882.5	0.0617656	0.000949261
26	2	1	28	Motor	5.97559	563	39756	0.0141614	3270.44	25370.7	0.128906	0.00182549
26	2	1	29	Vision	5.97559	1048	39756	0.0263608	9947.33	55610.6	0.178875	0.00471528
26	2	1	30	Language	5.97559	1196	39756	0.0300835	2461.58	53171.1	0.0462955	0.00139273
26	2	1	31	Association	5.97559	575	39756	0.0144632	3189.48	58035.1	0.0549578	0.000794867
26	2	1	32	Language	5.97559	1377	39756	0.0346363	5194.93	46162.9	0.112535	0.00389778
26	2	1	33	Modulating	5.97559	958	39756	0.024097	3226.77	61450.6	0.0525099	0.00126533
26	2	1	35	Temporal	5.97559	475	39756	0.0119479	3641.73	27757	0.131201	0.00156757
26	2	1	36	Temporal	5.97559	658	39756	0.016551	4593.85	37909.4	0.12118	0.00200564
26	2	1	38	Vision	5.97559	618	39756	0.0155448	6987.35	54168	0.128994	0.00200519
26	2	1	39	Vision	5.97559	1164	39756	0.0292786	6207.32	25781	0.240771	0.00704943
26	2	1	40	Vision	5.97559	591	39756	0.0148657	5492.41	38210.6	0.14374	0.0021368
26	2	1	41	Deep Grey	5.97559	494	39756	0.0124258	6011.8	18940.7	0.3174	0.00394395
26	2	1	43	Language	5.97559	436	39756	0.0109669	2289.71	27046.8	0.0846571	0.000928426
26	2	1	45	Atypical RSN	5.97559	2181	39756	0.0548596	3074.87	10076.3	0.305159	0.0167409
26	2	1	46	Atypical Networks	5.97559	141	39756	0.00354663	9576.52	17407.5	0.550139	0.00195114
26	2	1	47	Parietal	5.97559	290	39756	0.0072945	2153.02	29461.2	0.07308	0.000533082
26	2	1	48	Frontal	5.97559	1609	39756	0.0404719	6999.95	35210.8	0.198801	0.00804586
26	2	1	49	Frontal	5.97559	1556	39756	0.0391387	3156.57	25907.3	0.121841	0.00476869
26	2	1	50	Language	5.97559	877	39756	0.0220596	5248.04	33952.6	0.15457	0.00340974
26	2	1	51	Language	5.97559	557	39756	0.0140105	3892.83	19347.1	0.20121	0.00281904
26	2	1	53	Vision	5.97559	777	39756	0.0195442	6526.54	24386.1	0.267634	0.0052307
26	2	1	54	Atypical RSN	5.97559	852	39756	0.0214307	8362.36	22568.2	0.370537	0.00794088
26	2	1	55	Temporal	5.97559	570	39756	0.0143375	3682.46	28509.5	0.129166	0.00185191
26	2	1	56	Frontal	5.97559	320	39756	0.0080491	6217.12	27434.5	0.226617	0.00182406
26	2	1	58	Frontal	5.97559	597	39756	0.0150166	4549.67	16143.3	0.28183	0.00423213
26	2	1	59	Atypical Networks	5.97559	2310	39756	0.0581044	16202.4	21856.5	0.741305	0.0430731
26	2	2	6	Modulating	6.07862	1890	38994	0.048469	818.216	6252.21	0.130868	0.00634305
26	2	2	14	Frontal	6.07862	3112	38994	0.0798071	563.501	6261.51	0.0899943	0.00718219
26	2	2	15	Association	6.07862	2567	38994	0.0658306	1066.64	6253.06	0.170579	0.0112293
26	2	2	18	Association	6.07862	1719	38994	0.0440837	1002.22	6255.99	0.160201	0.00706225
26	2	2	19	Motor	6.07862	1777	38994	0.0455711	867.974	6255.57	0.138752	0.0063231
26	2	2	21	Modulating	6.07862	721	38994	0.01849	1304.58	6242.15	0.208995	0.00386432
26	2	2	24	Parietal	6.07862	1055	38994	0.0270554	769.779	6261.79	0.122933	0.003326
26	2	2	25	Parietal	6.07862	1811	38994	0.046443	1240.76	6258.39	0.198256	0.00920761
26	2	2	27	Language	6.07862	869	38994	0.0222855	2136.32	6235.94	0.342581	0.00763459
26	2	2	29	Parietal	6.07862	1303	38994	0.0334154	990.278	6241.99	0.158648	0.00530128
26	2	2	29	Association	6.07862	1303	38994	0.0334154	990.278	6241.99	0.158648	0.00530128
26	2	2	30	Association	6.07862	1770	38994	0.0453916	1290.56	6245.42	0.206641	0.00937976
26	2	2	31	Parietal	6.07862	750	38994	0.0192337	1371.45	6248.96	0.219468	0.00422119
26	2	2	35	Vision	6.07862	1798	38994	0.0461097	2226.01	6239.48	0.356762	0.0164502
26	2	2	37	Motor	6.07862	929	38994	0.0238242	1435.77	6249.34	0.229747	0.00547353
26	2	2	38	Language	6.07862	908	38994	0.0232856	1452.38	6261.39	0.231958	0.00540128
26	2	2	39	Language	6.07862	1013	38994	0.0259784	1323.34	6201.91	0.213377	0.00554319
26	2	2	45	Motor	6.07862	264	38994	0.00677027	1087.33	6243.77	0.174146	0.00117902
26	2	2	46	Vision	6.07862	829	38994	0.0212597	1676.99	6232.64	0.269066	0.00572025
26	2	2	50	Deep Grey	6.07862	763	38994	0.0195671	1599.9	6242.01	0.256312	0.00501528
26	2	2	52	Deep Grey	6.07862	469	38994	0.0120275	2559.94	6257.42	0.409105	0.0049205
26	2	2	61	Frontal	6.07862	265	38994	0.00679592	1378.34	6263.95	0.220043	0.00149539
26	2	2	61	Frontal	6.07862	265	38994	0.00679592	1378.34	6263.95	0.220043	0.00149539
26	2	2	63	Deep Grey	6.07862	540	38994	0.0138483	4838.06	6261.57	0.772659	0.0107
26	2	2	64	Temporal	6.07862	331	38994	0.00848849	2146.54	6240.59	0.343964	0.00291974
26	2	2	67	Frontal	6.07862	445	38994	0.011412	2004.97	6260.78	0.320242	0.00365461
26	2	2	69	Atypical RSN	6.07862	184	38994	0.00471867	4317.88	6253.29	0.690497	0.00325823
26	2	2	73	Frontal	6.07862	152	38994	0.00389804	3074.73	6262.37	0.490984	0.00191387
26	2	2	76	Association	6.07862	222	38994	0.00569318	1824.58	6259.48	0.291491	0.00165951
26	2	2	77	Parietal	6.07862	338	38994	0.008668	2811.91	6252.45	0.44973	0.00389826
26	2	2	78	Deep Grey	6.07862	113	38994	0.00289788	4004.11	6255.15	0.64013	0.00185502
26	2	2	79	Frontal	6.07862	279	38994	0.00715495	3110.24	6260.19	0.496828	0.00355478
26	2	2	85	Temporal	6.07862	1476	38994	0.037852	4176.04	6234.13	0.669868	0.0253558
26	2	2	87	Atypical RSN	6.07862	552	38994	0.014156	3323.68	6263.08	0.530678	0.0075123
26	2	2	91	Atypical RSN	6.07862	5876	38994	0.15069	4702.75	6257.83	0.751498	0.113243
26	2	2	96	Deep Grey	6.07862	336	38994	0.00861671	4970.87	6256.86	0.794467	0.00684569
29	3	1	5	Modulating	5.97559	2318	51218	0.0452575	23213.4	49428.7	0.469634	0.0212545
29	3	1	8	Parietal	5.97559	2133	51218	0.0416455	17856.2	47029.5	0.37968	0.015812
29	3	1	9	Vision	5.97559	1515	51218	0.0295794	19012.3	49700.4	0.382538	0.0113153
29	3	1	10	Language	5.97559	772	51218	0.0150728	17263.2	54141.4	0.318854	0.00480603
29	3	1	11	Parietal	5.97559	1045	51218	0.020403	13941	36247.1	0.384611	0.00784722
29	3	1	12	Vision	5.97559	1851	51218	0.0361396	25613.4	57716.9	0.443777	0.016038
29	3	1	13	Association	5.97559	2806	51218	0.0547854	22413.7	55981.8	0.400374	0.0219347
29	3	1	15	Association	5.97559	1102	51218	0.0215159	17243.9	48967.5	0.352151	0.00757683
29	3	1	16	Motor	5.97559	1829	51218	0.0357101	15297.9	61156.6	0.250143	0.00893263
29	3	1	17	Temporal	5.97559	447	51218	0.0087274	13606.9	59449.9	0.228879	0.00199752
29	3	1	18	Frontal	5.97559	2927	51218	0.0571479	22796.1	71137.9	0.320449	0.018313
29	3	1	19	Deep Grey	5.97559	894	51218	0.0174548	16463.7	68449	0.240525	0.00419831
29	3	1	20	Atypical RSN	5.97559	1976	51218	0.0385802	22377.4	45057.9	0.496637	0.0191603
29	3	1	21	Language	5.97559	1767	51218	0.0344996	17057.9	51587.2	0.330662	0.0114077
29	3	1	22	Atypical RSN	5.97559	603	51218	0.0117732	13910.2	36589.8	0.380166	0.00447577
29	3	1	25	Motor	5.97559	1223	51218	0.0238783	9253.2	34323.9	0.269584	0.00643723
29	3	1	29	Language	5.97559	1062	51218	0.0207349	12698.1	39010	0.325508	0.00674938
29	3	1	30	Motor	5.97559	575	51218	0.0112265	7622.14	36420.9	0.209279	0.00234948
29	3	1	33	Language	5.97559	1784	51218	0.0348315	18671	44125.9	0.42313	0.0147383
29	3	1	37	Vision	5.97559	1558	51218	0.030419	13154.1	35027.3	0.375539	0.0114235
29	3	1	39	Deep Grey	5.97559	1317	51218	0.0257136	17149.9	39761.4	0.43132	0.0110908
29	3	1	42	Motor	5.97559	1442	51218	0.0281542	10965.8	36323.7	0.301892	0.00849952
29	3	1	44	Vision	5.97559	698	51218	0.013628	6302.02	17118.1	0.368149	0.00501714
29	3	1	48	Association	5.97559	2006	51218	0.0391659	15636.9	34839.7	0.448823	0.0175786
29	3	1	50	Atypical Networks	5.97559	1810	51218	0.0353391	26433	33020.3	0.800507	0.0282892
29	3	1	53	Other	5.97559	1190	51218	0.023234	12169.1	24895.7	0.488806	0.0113569
29	3	1	56	Association	5.97559	2570	51218	0.0501777	20605	64809.2	0.317933	0.0159531
29	3	1	63	Atypical RSN	5.97559	874	51218	0.0170643	8376.77	32338	0.259038	0.0044203
29	3	1	64	Temporal	5.97559	863	51218	0.0168495	9106.56	26704.8	0.341009	0.00574584
29	3	1	66	Frontal	5.97559	1635	51218	0.0319224	20694.1	55438	0.373284	0.0119161
29	3	1	67	Atypical RSN	5.97559	558	51218	0.0108946	24346	40851.6	0.595961	0.00649277
29	3	1	68	Atypical Networks	5.97559	1945	51218	0.0379749	24253	49329.7	0.491651	0.0186704
29	3	1	71	Atypical Networks	5.97559	3917	51218	0.076477	49798.9	78700.5	0.632765	0.048392
29	3	1	72	Atypical Networks	5.97559	206	51218	0.00402202	31759	49755.7	0.638298	0.00256725
29	3	2	4	Vision	5.97559	1974	26026	0.0758472	20055.3	88562.4	0.226454	0.0171759
29	3	2	7	Vision	5.97559	915	26026	0.0351572	18750.4	68895.1	0.272159	0.00956832
29	3	2	8	Vision	5.97559	947	26026	0.0363867	21488.8	89683.4	0.239607	0.0087185
29	3	2	17	Deep Grey	5.97559	437	26026	0.0167909	28426.4	105949	0.268301	0.00450502
29	3	2	18	Modulating	5.97559	991	26026	0.0380773	16164.8	57863.7	0.279361	0.0106373
29	3	2	19	Vision	5.97559	1303	26026	0.0500653	12381.4	67426.3	0.183629	0.00919346
29	3	2	20	Modulating	5.97559	617	26026	0.0237071	9733.01	25967	0.374822	0.00888594
29	3	2	21	Deep Grey	5.97559	932	26026	0.0358103	23542	33593.8	0.700785	0.0250954
29	3	2	23	Association	5.97559	844	26026	0.0324291	12901	63030.2	0.20468	0.00663758
29	3	2	25	Temporal	5.97559	409	26026	0.0157151	24644.7	44764.1	0.550545	0.00865184
29	3	2	34	Language	5.97559	591	26026	0.0227081	19612.9	32735.5	0.599132	0.0136051
29	3	2	38	Atypical RSN	5.97559	276	26026	0.0106048	12855.4	21192.9	0.606592	0.00643277
29	3	2	39	Motor	5.97559	1336	26026	0.0513333	15885.6	62566	0.253902	0.0130336
29	3	2	40	Language	5.97559	220	26026	0.00845309	9764.3	14787.3	0.660316	0.00558171
29	3	2	43	Vision	5.97559	774	26026	0.0297395	6738	22839.6	0.295014	0.00877356
29	3	2	44	Motor	5.97559	880	26026	0.0338123	10926.6	40856.3	0.267438	0.00904272
29	3	2	48	Atypical Networks	5.97559	329	26026	0.0126412	56477.1	92696.3	0.60927	0.0077019
29	3	2	49	Deep Grey	5.97559	794	26026	0.030508	20613.8	33294.1	0.619143	0.0188888
29	3	2	52	Temporal	5.97559	509	26026	0.0195574	9642.09	42361.9	0.227612	0.00445149
29	3	2	54	Parietal	5.97559	888	26026	0.0341197	8901.44	33941	0.262262	0.00894832
29	3	2	58	Language	5.97559	426	26026	0.0163682	9994.4	40486.8	0.246856	0.0040406
29	3	2	64	Parietal	5.97559	575	26026	0.0220933	16827.4	67235	0.250277	0.00552945
29	3	2	67	Language	5.97559	1091	26026	0.0419196	15919.4	34999.3	0.454849	0.0190671
29	3	2	68	Atypical RSN	5.97559	215	26026	0.00826097	17867.3	34112.7	0.523773	0.00432687
29	3	2	69	Modulating	5.97559	498	26026	0.0191347	13630	52363.3	0.260297	0.00498071
29	3	2	70	Frontal	5.97559	1159	26026	0.0445324	11122.9	67400.5	0.165027	0.00734903
29	3	2	71	Atypical RSN	5.97559	1188	26026	0.0456467	16688.3	49287.7	0.33859	0.0154555
29	3	2	74	Frontal	5.97559	1137	26026	0.0436871	15070.8	40421.3	0.372842	0.0162884
29	3	2	75	Language	5.97559	519	26026	0.0199416	13209.6	30237.1	0.436866	0.00871181
29	3	2	77	Atypical Networks	5.97559	772	26026	0.0296626	13587.9	27841.3	0.488048	0.0144768
29	3	2	78	Atypical RSN	5.97559	649	26026	0.0249366	16122.8	29513.8	0.546281	0.0136224
29	3	2	80	Parietal	5.97559	372	26026	0.0142934	13898.2	55918.5	0.248544	0.00355253
29	3	2	82	Atypical RSN	5.97559	269	26026	0.0103358	17512.6	28580.2	0.612755	0.00633332
29	3	2	83	Atypical RSN	5.97559	520	26026	0.01998	7076.74	18215	0.388511	0.00776245
29	3	2	85	Deep Grey	5.97559	339	26026	0.0130254	9602.72	40566.8	0.236714	0.0030833
29	3	2	87	Atypical Networks	5.97559	331	26026	0.0127181	7167.88	14946.3	0.479574	0.00609925
39	3	1	1	Language	6.04703	686	25376	0.0270334	745.873	7455.49	0.100043	0.00270452
39	3	1	2	Frontal	6.04703	1170	25376	0.0461066	1509.44	6745.73	0.223763	0.0103169
39	3	1	3	Association	6.04703	592	25376	0.0233291	1468	7446.67	0.197135	0.00459898
39	3	1	4	Language	6.04703	719	25376	0.0283339	1048.6	7412.5	0.141463	0.0040082
39	3	1	5	Motor	6.04703	931	25376	0.0366882	2839.14	7916.81	0.358622	0.0131572
39	3	1	7	Temporal	6.04703	668	25376	0.0263241	1560.04	7953.08	0.196155	0.00516359
39	3	1	8	Vision	6.04703	613	25376	0.0241567	1714.2	6262.91	0.273706	0.00661184
39	3	1	9	Temporal	6.04703	716	25376	0.0282156	1928.85	6680.25	0.288739	0.00814695
39	3	1	11	Parietal	6.04703	1025	25376	0.0403925	3004.2	7742.05	0.388037	0.0156738
39	3	1	14	Vision	6.04703	592	25376	0.0233291	3306.67	7661.84	0.431576	0.0100683
39	3	1	15	Deep Grey	6.04703	676	25376	0.0266393	4105.33	7940.07	0.51704	0.0137736
39	3	1	17	Parietal	6.04703	629	25376	0.0247872	2671.5	7944.79	0.336258	0.00833491
39	3	1	20	Motor	6.04703	599	25376	0.023605	2353.07	7926.3	0.296869	0.00700758
39	3	1	22	Modulating	6.04703	630	25376	0.0248266	2208.81	6259.24	0.352888	0.00876101
39	3	1	24	Motor	6.04703	257	25376	0.0101277	4182.27	7940.14	0.526725	0.0053345
39	3	1	25	Frontal	6.04703	578	25376	0.0227774	4610.09	7732.31	0.596211	0.0135802
39	3	1	27	Language	6.04703	363	25376	0.0143049	3625.48	7858.58	0.461341	0.00659941
39	3	1	28	Frontal	6.04703	833	25376	0.0328263	3032.85	7863.91	0.385667	0.01266
39	3	1	33	Language	6.04703	68	25376	0.0026797	2381.3	6499.56	0.366378	0.000981783
39	3	1	34	Other	6.04703	332	25376	0.0130832	1992.79	6651.78	0.299587	0.00391957
39	3	1	36	Parietal	6.04703	506	25376	0.0199401	3203.26	7959.88	0.402426	0.00802441
39	3	1	37	Language	6.04703	629	25376	0.0247872	1535.82	7496.21	0.20488	0.0050784
39	3	1	39	Vision	6.04703	470	25376	0.0185214	2292.08	6645.15	0.344925	0.00638851
39	3	1	40	Vision	6.04703	520	25376	0.0204918	4233.4	7435.58	0.569343	0.0116669
39	3	1	42	Frontal	6.04703	397	25376	0.0156447	3606.64	7901.58	0.456445	0.00714094
39	3	1	43	Temporal	6.04703	359	25376	0.0141472	3773.96	7567.97	0.498675	0.00705487
39	3	1	45	Association	6.04703	462	25376	0.0182062	2730.23	7972.58	0.342453	0.00623476
39	3	1	46	Temporal	6.04703	200	25376	0.00788146	2472.69	6780.17	0.364694	0.00287432
39	3	1	47	Parietal	6.04703	607	25376	0.0239202	2344.25	7606.96	0.308172	0.00737155
39	3	1	48	Motor	6.04703	643	25376	0.0253389	2972.29	7964.52	0.373191	0.00945625
39	3	1	53	Frontal	6.04703	361	25376	0.014226	3874.5	7882.71	0.491519	0.00699237
39	3	1	57	Temporal	6.04703	252	25376	0.00993064	4029.05	7832.4	0.514408	0.0051084
39	3	1	58	Frontal	6.04703	521	25376	0.0205312	3806.56	7969.22	0.477657	0.00980688
39	3	1	59	Motor	6.04703	264	25376	0.0104035	3721.44	7927.02	0.469463	0.00488408
39	3	1	61	Vision	6.04703	155	25376	0.00610813	4135.02	7899.65	0.523443	0.00319726
39	3	1	67	Deep Grey	6.04703	126	25376	0.00496532	4465.02	7540.79	0.592116	0.00294005
39	3	1	72	Temporal	6.04703	508	25376	0.0200189	1453.11	7802.95	0.186226	0.00372804
39	3	1	74	Frontal	6.04703	323	25376	0.0127286	3700.22	7496.2	0.493613	0.00628298
39	3	1	80	Language	6.04703	403	25376	0.0158811	2068.76	7958.44	0.259945	0.00412823
39	3	1	81	Temporal	6.04703	324	25376	0.012768	4186.25	7959.9	0.525918	0.0067149
39	3	1	85	Temporal	6.04703	221	25376	0.00870902	4715.75	7928.82	0.59476	0.00517977
39	3	1	87	Language	6.04703	279	25376	0.0109946	3787.7	7966.99	0.475424	0.00522712
39	3	1	88	Frontal	6.04703	352	25376	0.0138714	3682.97	7963.93	0.462456	0.0064149
39	3	1	90	Frontal	6.04703	463	25376	0.0182456	4187.93	7968.34	0.525572	0.00958936
39	3	1	91	Deep Grey	6.04703	283	25376	0.0111523	4057.41	7867.2	0.515738	0.00575165
39	3	1	92	Frontal	6.04703	367	25376	0.0144625	4125.02	7962.45	0.518059	0.00749243
39	3	1	95	Association	6.04703	542	25376	0.0213588	3224.09	7973.2	0.404367	0.00863677
39	3	1	97	Language	6.04703	342	25376	0.0134773	2988.11	7877.44	0.379326	0.00511229
39	3	1	99	Frontal	6.04703	181	25376	0.00713272	4328.67	7947.26	0.544674	0.00388501
39	3	1	107	Frontal	6.04703	169	25376	0.00665984	4244.28	7972.84	0.532342	0.00354531
39	3	1	114	Parietal	6.04703	477	25376	0.0187973	3352.56	7916.74	0.423477	0.00796022
39	3	1	115	Frontal	6.04703	380	25376	0.0149748	2482.41	7014.31	0.353907	0.00529968
39	3	1	116	Parietal	6.04703	613	25376	0.0241567	1300.48	7787.62	0.166994	0.00403401
39	3	2	1	Motor	6.04703	1236	63550	0.0194493	1111.84	7971.4	0.139479	0.00271276
39	3	2	5	Modulating	6.04703	1561	63550	0.0245633	737.079	7973.15	0.0924451	0.00227076
39	3	2	6	Language	6.04703	1047	63550	0.0164752	542.347	7972.99	0.068023	0.00112069
39	3	2	7	Motor	6.04703	1652	63550	0.0259953	959.807	7973.2	0.120379	0.00312929
39	3	2	9	Parietal	6.04703	1062	63550	0.0167113	611.055	7972.66	0.0766438	0.00128081
39	3	2	10	Vision	6.04703	1466	63550	0.0230685	1282.69	7973.26	0.160874	0.0037111
39	3	2	11	Modulating	6.04703	1592	63550	0.0250511	562.899	7973.19	0.0705989	0.00176858
39	3	2	12	Language	6.04703	1514	63550	0.0238238	619.867	7973.28	0.0777431	0.00185213
39	3	2	13	Parietal	6.04703	1377	63550	0.021668	752.285	7973.07	0.0943533	0.00204444
39	3	2	14	Frontal	6.04703	2143	63550	0.0337215	1097.02	7971.65	0.137615	0.00464057
39	3	2	15	Frontal	6.04703	2188	63550	0.0344296	813.084	7972.82	0.101982	0.0035112
39	3	2	16	Motor	6.04703	1506	63550	0.0236979	976.864	7972.95	0.122522	0.00290352
39	3	2	17	Parietal	6.04703	1389	63550	0.0218568	470.35	7971.9	0.0590009	0.00128957
39	3	2	18	Association	6.04703	1191	63550	0.0187411	952.902	7971.47	0.119539	0.0022403
39	3	2	19	Parietal	6.04703	1931	63550	0.0303855	721.078	7971.54	0.0904566	0.00274857
39	3	2	20	Temporal	6.04703	859	63550	0.0135169	890.575	7972.15	0.111711	0.00150999
39	3	2	21	Vision	6.04703	3301	63550	0.0519434	1061.3	7971.11	0.133144	0.00691594
39	3	2	22	Vision	6.04703	1724	63550	0.0271282	976.046	7972.69	0.122424	0.00332114
39	3	2	25	Vision	6.04703	1124	63550	0.0176869	1708.16	7971.98	0.21427	0.00378976
39	3	2	26	Motor	6.04703	924	63550	0.0145397	1010.38	7972.02	0.126741	0.00184278
39	3	2	28	Other	6.04703	3150	63550	0.0495673	7465.15	7972.74	0.936335	0.0464116
39	3	2	29	Association	6.04703	729	63550	0.0114713	1283.47	7973.21	0.160973	0.00184657
39	3	2	30	Vision	6.04703	1433	63550	0.0225492	1408.13	7972.25	0.176629	0.00398284
39	3	2	31	Vision	6.04703	1818	63550	0.0286074	1537.49	7972.8	0.192842	0.00551671
39	3	2	34	Frontal	6.04703	570	63550	0.00896932	1938.69	7972.8	0.243163	0.002181
39	3	2	35	Frontal	6.04703	1289	63550	0.0202832	2162.46	7970.97	0.271292	0.00550268
39	3	2	36	Atypical Networks	6.04703	931	63550	0.0146499	7011.86	7972.59	0.879495	0.0128845
39	3	2	37	Parietal	6.04703	1285	63550	0.0202203	1495.85	7972.49	0.187626	0.00379386
39	3	2	38	Modulating	6.04703	981	63550	0.0154367	875.32	7972.99	0.109786	0.00169472
39	3	2	39	Atypical Networks	6.04703	771	63550	0.0121322	7416.01	7972.41	0.930209	0.0112855
39	3	2	40	Language	6.04703	1216	63550	0.0191345	1628.8	7969.4	0.204382	0.00391075
39	3	2	41	Association	6.04703	737	63550	0.0115972	1536.06	7971.39	0.192697	0.00223474
39	3	2	42	Language	6.04703	705	63550	0.0110936	1115.48	7972.71	0.139912	0.00155214
39	3	2	43	Vision	6.04703	732	63550	0.0115185	1400.09	7963.19	0.17582	0.00202519
39	3	2	44	Deep Grey	6.04703	262	63550	0.00412274	2353.29	7970.98	0.295233	0.00121717
39	3	2	45	Deep Grey	6.04703	347	63550	0.00546027	2305.98	7972.57	0.289239	0.00157932
39	3	2	47	Motor	6.04703	426	63550	0.00670338	1163.64	7971.95	0.145967	0.000978476
39	3	2	48	Frontal	6.04703	221	63550	0.00347758	2057.22	7969.44	0.258139	0.000897697
39	3	2	49	Deep Grey	6.04703	1899	63550	0.029882	1660.87	7971.84	0.208342	0.00622567
39	3	2	50	Deep Grey	6.04703	723	63550	0.0113769	2270.5	7972.24	0.284801	0.00324015
39	3	2	52	Language	6.04703	792	63550	0.0124626	1952.85	7969.4	0.245043	0.00305388
39	3	2	54	Association	6.04703	857	63550	0.0134854	978.168	7969.85	0.122734	0.00165512
39	3	2	55	Atypical RSN	6.04703	2204	63550	0.0346814	2040.61	7972.17	0.255966	0.00887724
39	3	2	56	Atypical RSN	6.04703	618	63550	0.00972463	1590.78	7971.58	0.199556	0.00194061
39	3	2	57	Atypical RSN	6.04703	210	63550	0.00330448	5627.41	7966.21	0.70641	0.00233432
39	3	2	59	Language	6.04703	614	63550	0.00966168	1414.67	7972.79	0.177438	0.00171435
39	3	2	60	Motor	6.04703	623	63550	0.0098033	1223.05	7971.59	0.153426	0.00150409
39	3	2	61	Frontal	6.04703	520	63550	0.00818253	2032.22	7972.32	0.25491	0.00208581
39	3	2	63	Language	6.04703	739	63550	0.0116286	1760	7972.47	0.22076	0.00256714
39	3	2	65	Parietal	6.04703	972	63550	0.015295	971.836	7967.03	0.121982	0.00186572
39	3	2	66	Frontal	6.04703	502	63550	0.00789929	1009.64	7971.51	0.126656	0.00100049
39	3	2	67	Language	6.04703	1184	63550	0.018631	1693.37	7972.12	0.212412	0.00395744
39	3	2	68	Frontal	6.04703	236	63550	0.00371361	2812.68	7967.68	0.353011	0.00131095
39	3	2	69	Deep Grey	6.04703	292	63550	0.00459481	2582.11	7971.56	0.323916	0.00148833
39	3	2	74	Frontal	6.04703	204	63550	0.00321007	2852.93	7969.39	0.357986	0.00114916
39	3	2	79	Parietal	6.04703	542	63550	0.00852872	2830.79	7972.78	0.355057	0.00302818
39	3	2	82	Atypical RSN	6.04703	266	63550	0.00418568	1897.83	7969.09	0.238149	0.000996817
39	3	2	88	Atypical RSN	6.04703	753	63550	0.0118489	2266.35	7969.32	0.284384	0.00336965
39	3	2	89	Frontal	6.04703	91	63550	0.00143194	2674.42	7967.4	0.335671	0.000480661
39	3	2	90	Atypical RSN	6.04703	319	63550	0.00501967	3034.96	7968.99	0.380846	0.00191172
41	2	1	33	Modulating	6.04703	719	20201	0.0355923	2923.61	7971.33	0.366766	0.013054
41	2	1	34	Parietal	6.04703	830	20201	0.0410871	1358.92	7970.75	0.170488	0.00700485
41	2	1	35	Other	6.04703	702	20201	0.0347508	5091.63	7969.81	0.638864	0.022201
41	2	1	37	Parietal	6.04703	1278	20201	0.0632642	2268.16	7948.35	0.285362	0.0180532
41	2	1	38	Vision	6.04703	816	20201	0.040394	1863.56	7958.87	0.234149	0.00945824
41	2	1	41	Motor	6.04703	734	20201	0.0363348	2008.49	7969.3	0.252029	0.00915742
41	2	1	42	Language	6.04703	506	20201	0.0250483	5484.12	7972.61	0.68787	0.0172299
41	2	1	45	Frontal	6.04703	660	20201	0.0326716	3609.66	7969.3	0.452946	0.0147985
41	2	1	56	Parietal	6.04703	835	20201	0.0413346	3087.93	7941.32	0.388843	0.0160727
41	2	1	58	Frontal	6.04703	561	20201	0.0277709	3957.64	7972.56	0.496407	0.0137857
41	2	1	59	Temporal	6.04703	741	20201	0.0366814	3315.59	7965.05	0.416268	0.0152693
41	2	1	60	Vision	6.04703	995	20201	0.049255	3053.15	7971.33	0.383016	0.0188654
41	2	1	61	Modulating	6.04703	686	20201	0.0339587	5002.63	7973.25	0.627427	0.0213066
41	2	1	62	Frontal	6.04703	131	20201	0.00648483	3313.68	7971.32	0.415701	0.00269575
41	2	1	65	Language	6.04703	499	20201	0.0247017	2517.1	7972.02	0.315742	0.00779937
41	2	1	67	Frontal	6.04703	667	20201	0.0330182	4701.41	7949.49	0.59141	0.0195273
41	2	1	68	Vision	6.04703	598	20201	0.0296025	2333.36	7972.55	0.292674	0.00866388
41	2	1	69	Deep Grey	6.04703	642	20201	0.0317806	4542.73	7962.76	0.570497	0.0181307
41	2	1	73	Language	6.04703	392	20201	0.019405	2506.58	7973.15	0.314378	0.0061005
41	2	1	74	Deep Grey	6.04703	481	20201	0.0238107	3745.08	7973.26	0.469705	0.011184
41	2	1	76	Frontal	6.04703	442	20201	0.0218801	4117.14	7955.72	0.517507	0.0113231
41	2	1	77	Motor	6.04703	273	20201	0.0135142	1841.06	7969.77	0.231005	0.00312184
41	2	1	79	Atypical Networks	6.04703	149	20201	0.00737587	6080.99	7972.01	0.762793	0.00562627
41	2	1	80	Vision	6.04703	604	20201	0.0298995	2187.65	7968.81	0.274527	0.00820821
41	2	1	81	Vision	6.04703	712	20201	0.0352458	2532.22	7972.69	0.317611	0.0111945
41	2	1	82	Motor	6.04703	551	20201	0.0272759	3771.84	7970.16	0.473246	0.0129082
41	2	1	83	Other	6.04703	859	20201	0.0425226	5542.26	7961	0.696176	0.0296032
41	2	1	89	Parietal	6.04703	1179	20201	0.0583634	2418.09	7971.65	0.303336	0.0177037
41	2	1	90	Deep Grey	6.04703	432	20201	0.0213851	5000.12	7973.23	0.627113	0.0134109
41	2	1	91	Atypical Networks	6.04703	321	20201	0.0158903	5318.45	7967.89	0.667486	0.0106066
41	2	1	92	Other	6.04703	322	20201	0.0159398	6149.17	7967.24	0.771807	0.0123024
41	2	1	93	Association	6.04703	168	20201	0.00831642	5061.8	7969.41	0.635154	0.0052822
41	2	1	95	Temporal	6.04703	560	20201	0.0277214	3151.78	7972.3	0.395341	0.0109594
41	2	1	97	Atypical Networks	6.04703	156	20201	0.00772239	6199.99	7973.12	0.777611	0.00600501
41	2	2	14	Motor	5.97559	422	28108	0.0150135	7874.82	34439.7	0.228655	0.00343292
41	2	2	16	Modulating	5.97559	930	28108	0.0330867	10809	60775.9	0.17785	0.00588447
41	2	2	17	Vision	5.97559	1142	28108	0.040629	14280	76700	0.18618	0.0075643
41	2	2	19	Motor	5.97559	834	28108	0.0296713	17335.4	74505.9	0.232672	0.00690367
41	2	2	25	Vision	5.97559	1247	28108	0.0443646	14550.5	66440	0.219001	0.00971591
41	2	2	26	Motor	5.97559	753	28108	0.0267895	7424.93	35424	0.209602	0.00561513
41	2	2	28	Language	5.97559	788	28108	0.0280347	11339.3	36807.1	0.308073	0.00863675
41	2	2	29	Association	5.97559	452	28108	0.0160808	11266.2	36991.2	0.304565	0.00489765
41	2	2	30	Parietal	5.97559	1412	28108	0.0502348	14170.4	69106.5	0.205052	0.0103008
41	2	2	31	Vision	5.97559	533	28108	0.0189626	10081.2	36825.8	0.273753	0.00519106
41	2	2	33	Frontal	5.97559	1439	28108	0.0511954	11142.7	34178.5	0.326016	0.0166905
41	2	2	34	Parietal	5.97559	617	28108	0.021951	6822.72	39186.3	0.17411	0.00382189
41	2	2	35	Modulating	5.97559	1038	28108	0.036929	15480.1	45570.6	0.339695	0.0125446
41	2	2	36	Association	5.97559	1449	28108	0.0515512	17417.7	48176	0.361544	0.018638
41	2	2	38	Association	5.97559	366	28108	0.0130212	13442.6	35744.5	0.376076	0.00489696
41	2	2	40	Motor	5.97559	675	28108	0.0240145	9913.41	41261.6	0.240258	0.00576967
41	2	2	42	Motor	5.97559	249	28108	0.00885869	19212.7	62921.3	0.305345	0.00270496
41	2	2	44	Vision	5.97559	854	28108	0.0303828	16154.4	45112.4	0.358092	0.0108798
41	2	2	45	Frontal	5.97559	622	28108	0.0221289	14396.4	32607.1	0.441512	0.00977019
41	2	2	46	Frontal	5.97559	1133	28108	0.0403088	7702.46	26574.3	0.289846	0.0116833
41	2	2	47	Temporal	5.97559	467	28108	0.0166145	9990.47	26138.9	0.382207	0.00635018
41	2	2	48	Association	5.97559	1337	28108	0.0475665	18693.9	44110.1	0.423801	0.0201587
41	2	2	49	Temporal	5.97559	310	28108	0.0110289	11237.4	34935.5	0.321661	0.00354756
41	2	2	51	Association	5.97559	1186	28108	0.0421944	13724.6	45641.5	0.300705	0.0126881
41	2	2	52	Deep Grey	5.97559	796	28108	0.0283193	14308.4	30177	0.474149	0.0134276
41	2	2	54	Vision	5.97559	865	28108	0.0307742	11404.6	31584.8	0.361078	0.0111119
41	2	2	56	Frontal	5.97559	865	28108	0.0307742	10335	25215.2	0.409874	0.0126135
41	2	2	57	Language	5.97559	332	28108	0.0118116	14873.7	24213.3	0.614277	0.00725558
41	2	2	58	Parietal	5.97559	804	28108	0.028604	6242.02	30541.3	0.20438	0.00584608
41	2	2	62	Deep Grey	5.97559	362	28108	0.0128789	15788.6	24846.1	0.635458	0.008184
41	2	2	63	Atypical RSN	5.97559	550	28108	0.0195674	12975.8	26523.3	0.48922	0.00957276
41	2	2	64	Deep Grey	5.97559	875	28108	0.0311299	26640.4	50820.9	0.524202	0.0163184
41	2	2	65	Language	5.97559	653	28108	0.0232318	15688.7	32250.1	0.486469	0.0113016
41	2	2	66	Other	5.97559	229	28108	0.00814715	24071.6	31817	0.756565	0.00616385
41	2	2	67	Atypical Networks	5.97559	412	28108	0.0146577	33549.3	39566.5	0.847923	0.0124286
41	2	2	68	Motor	5.97559	400	28108	0.0142308	14559.8	48976.3	0.297283	0.00423058
41	2	2	72	Frontal	5.97559	544	28108	0.0193539	10849.8	23030.7	0.4711	0.00911763
41	2	2	76	Atypical Networks	5.97559	166	28108	0.00590579	17862.5	22259.6	0.802466	0.0047392
53	2	1	16	Motor	5.97559	1155	36748	0.0314303	35511.7	83539.5	0.425088	0.0133606
53	2	1	19	Atypical RSN	5.97559	1974	36748	0.0537172	2583.86	14741.7	0.175276	0.00941531
53	2	1	20	Atypical Networks	5.97559	230	36748	0.00625884	45192.3	49245.3	0.917698	0.00574373
53	2	1	21	Motor	5.97559	526	36748	0.0143137	13247.5	30793.8	0.430199	0.00615774
53	2	1	23	Language	5.97559	1353	36748	0.0368183	25410.6	78333.5	0.32439	0.0119435
53	2	1	26	Vision	5.97559	656	36748	0.0178513	32427.9	73599.1	0.440601	0.00786531
53	2	1	27	Parietal	5.97559	590	36748	0.0160553	16469.4	67098.3	0.245452	0.00394081
53	2	1	28	Association	5.97559	776	36748	0.0211168	19787.1	56869.2	0.347941	0.00734741
53	2	1	31	Motor	5.97559	1130	36748	0.03075	18181.9	50819.1	0.357778	0.0110017
53	2	1	32	Vision	5.97559	1211	36748	0.0329542	12646.5	37488.7	0.337341	0.0111168
53	2	1	33	Vision	5.97559	684	36748	0.0186133	17715	44029.9	0.402341	0.00748887
53	2	1	34	Vision	5.97559	1320	36748	0.0359203	17106	41703.6	0.410181	0.0147338
53	2	1	35	Parietal	5.97559	540	36748	0.0146947	15651.2	36097.4	0.433583	0.00637136
53	2	1	36	Parietal	5.97559	951	36748	0.025879	21585.3	61669.9	0.350013	0.00905798
53	2	1	37	Vision	5.97559	889	36748	0.0241918	31810.8	64718.1	0.491528	0.0118909
53	2	1	38	Frontal	5.97559	1990	36748	0.0541526	14757.7	47535	0.31046	0.0168122
53	2	1	39	Parietal	5.97559	520	36748	0.0141504	14839	45021	0.329602	0.00466401
53	2	1	41	Temporal	5.97559	938	36748	0.0255252	12058	29233.3	0.412475	0.0105285
53	2	1	42	Modulating	5.97559	1568	36748	0.042669	27187.5	63109.8	0.430797	0.0183817
53	2	1	43	Language	5.97559	1027	36748	0.0279471	15636.1	31831.8	0.491209	0.0137279
53	2	1	44	Frontal	5.97559	1659	36748	0.0451453	19012.2	44816.4	0.424223	0.0191517
53	2	1	45	Atypical Networks	5.97559	649	36748	0.0176608	23270.9	28414.9	0.818969	0.0144637
53	2	1	46	Association	5.97559	1087	36748	0.0295798	11180.9	30376.3	0.368078	0.0108877
53	2	1	47	Frontal	5.97559	620	36748	0.0168717	8400.23	22291	0.376844	0.00635799
53	2	1	48	Vision	5.97559	875	36748	0.0238108	9847.97	26005.9	0.378682	0.00901673
53	2	1	49	Atypical RSN	5.97559	495	36748	0.0134701	17734.8	28187.2	0.629177	0.00847509
53	2	1	50	Motor	5.97559	771	36748	0.0209807	12146	33089.1	0.367068	0.00770136
53	2	1	54	Parietal	5.97559	1010	36748	0.0274845	23494.1	56295.6	0.417334	0.0114702
53	2	1	56	Language	5.97559	678	36748	0.01845	15441.5	28221.8	0.547147	0.0100949
53	2	1	58	Language	5.97559	603	36748	0.0164091	13467.4	33502.2	0.401987	0.00659622
53	2	1	59	Deep Grey	5.97559	744	36748	0.020246	18507.1	29575	0.625769	0.0126693
53	2	1	60	Motor	5.97559	351	36748	0.00955154	13519.5	26489.5	0.510375	0.00487487
53	2	1	61	Deep Grey	5.97559	451	36748	0.0122728	12363.5	18089.9	0.683448	0.00838781
53	2	1	62	Modulating	5.97559	537	36748	0.014613	9193.28	26117.2	0.352001	0.00514381
53	2	1	63	Vision	5.97559	639	36748	0.0173887	8004.18	15773.4	0.507447	0.00882384
53	2	1	64	Atypical Networks	5.97559	1043	36748	0.0283825	21836.2	24969.5	0.874513	0.0248209
53	2	1	66	Vision	5.97559	729	36748	0.0198378	14462.3	34677	0.417057	0.0082735
53	2	1	68	Atypical RSN	5.97559	575	36748	0.0156471	8875.25	22676	0.391393	0.00612418
53	2	1	70	Atypical Networks	5.97559	559	36748	0.0152117	10743.9	15673	0.685502	0.0104277
53	2	1	71	Atypical Networks	5.97559	536	36748	0.0145858	18788.6	26610.1	0.706068	0.0102986
53	2	1	72	Atypical RSN	5.97559	458	36748	0.0124633	13417.8	18844.5	0.712027	0.00887417
53	2	1	73	Modulating	5.97559	622	36748	0.0169261	9602.19	20827.4	0.461037	0.00780356
53	2	1	74	Atypical RSN	5.97559	516	36748	0.0140416	13687.8	18494.8	0.740089	0.010392
53	2	1	76	Deep Grey	5.97559	513	36748	0.0139599	7287.56	11440	0.637022	0.0088928
53	2	2	7	Vision	6.07862	2279	37271	0.0611467	1313.36	6261.73	0.209743	0.0128251
53	2	2	8	Motor	6.07862	1144	37271	0.0306941	1361.35	6259.99	0.217469	0.00667501
53	2	2	12	Motor	6.07862	1565	37271	0.0419898	1507.02	6261.32	0.240687	0.0101064
53	2	2	16	Language	6.07862	782	37271	0.0209815	804.117	6245.16	0.128758	0.00270154
53	2	2	17	Frontal	6.07862	2546	37271	0.0683105	1059.54	6251.31	0.169491	0.011578
53	2	2	19	Motor	6.07862	935	37271	0.0250865	1196.72	6253.67	0.191363	0.00480062
53	2	2	20	Motor	6.07862	1210	37271	0.0324649	1072.84	6255.59	0.171502	0.00556779
53	2	2	21	Modulating	6.07862	1910	37271	0.0512463	993.608	6254.51	0.158863	0.00814112
53	2	2	23	Vision	6.07862	2246	37271	0.0602613	1174.53	6255.79	0.18775	0.0113141
53	2	2	24	Frontal	6.07862	1275	37271	0.0342089	946.839	6244.04	0.151639	0.0051874
53	2	2	27	Association	6.07862	1198	37271	0.032143	1268.53	6247.98	0.20303	0.00652599
53	2	2	36	Association	6.07862	648	37271	0.0173862	1658.69	6244.01	0.265645	0.00461856
53	2	2	37	Vision	6.07862	1551	37271	0.0416141	1664.23	6258.18	0.265929	0.0110664
53	2	2	39	Language	6.07862	983	37271	0.0263744	941.012	6252.3	0.150507	0.00396952
53	2	2	45	Motor	6.07862	498	37271	0.0133616	1108.59	6250.96	0.177346	0.00236963
53	2	2	48	Frontal	6.07862	634	37271	0.0170105	1307.23	6240.45	0.209476	0.00356331
53	2	2	49	Deep Grey	6.07862	405	37271	0.0108664	3010.44	6249.29	0.481725	0.0052346
53	2	2	50	Temporal	6.07862	1009	37271	0.027072	1637.6	6251.17	0.261967	0.00709196
53	2	2	51	Parietal	6.07862	945	37271	0.0253548	1287.32	6263.13	0.20554	0.00521142
53	2	2	52	Vision	6.07862	530	37271	0.0142202	1598.71	6261.19	0.255336	0.00363092
53	2	2	55	Frontal	6.07862	451	37271	0.0121006	2195.16	6257.65	0.350796	0.00424483
53	2	2	57	Frontal	6.07862	817	37271	0.0219205	2389.95	6219.49	0.384268	0.00842335
53	2	2	59	Parietal	6.07862	634	37271	0.0170105	2098.77	6262.32	0.335142	0.00570096
53	2	2	60	Temporal	6.07862	747	37271	0.0200424	2068.07	6253.88	0.330686	0.00662774
53	2	2	61	Parietal	6.07862	549	37271	0.01473	1776.55	6261.71	0.283717	0.00417913
53	2	2	66	Modulating	6.07862	499	37271	0.0133884	4233.46	6249.97	0.677358	0.00906875
53	2	2	68	Language	6.07862	573	37271	0.0153739	1940.86	6262.88	0.309899	0.00476435
53	2	2	70	Vision	6.07862	433	37271	0.0116176	3305.3	6264.46	0.527627	0.00612976
53	2	2	72	Atypical RSN	6.07862	3266	37271	0.0876285	3606.56	6260.66	0.576067	0.0504799
53	2	2	76	Language	6.07862	526	37271	0.0141128	1538.42	6258.58	0.24581	0.00346909
53	2	2	77	Vision	6.07862	1097	37271	0.0294331	2244.38	6263.13	0.358347	0.0105473
53	2	2	83	Deep Grey	6.07862	98	37271	0.00262939	3238.02	6262.93	0.517014	0.00135943
53	2	2	87	Language	6.07862	2846	37271	0.0763596	4127.24	6262.18	0.659074	0.0503266
53	2	2	88	Vision	6.07862	442	37271	0.0118591	3450.07	6260.42	0.551092	0.00653545
54	3	1	6	Association	6.04703	481	29259	0.0164394	733.649	7971.21	0.0920374	0.00151304
54	3	1	8	Association	6.04703	570	29259	0.0194812	1971.84	7972.5	0.24733	0.00481828
54	3	1	9	Parietal	6.04703	426	29259	0.0145596	1152.21	7967.24	0.144618	0.00210558
54	3	1	10	Vision	6.04703	729	29259	0.0249154	1150.46	7964.15	0.144455	0.00359916
54	3	1	11	Vision	6.04703	767	29259	0.0262142	1515.23	7953.67	0.190506	0.00499397
54	3	1	13	Vision	6.04703	965	29259	0.0329813	1207.4	7965.05	0.151588	0.00499956
54	3	1	16	Frontal	6.04703	662	29259	0.0226255	3395.12	7972.98	0.425828	0.00963457
54	3	1	17	Language	6.04703	495	29259	0.0169179	1824.53	7964.48	0.229083	0.0038756
54	3	1	18	Language	6.04703	793	29259	0.0271028	1894.03	7972.56	0.237569	0.00643877
54	3	1	19	Motor	6.04703	587	29259	0.0200622	954.409	7971.54	0.119727	0.00240199
54	3	1	20	Temporal	6.04703	582	29259	0.0198913	2723.43	7959.59	0.342157	0.00680594
54	3	1	21	Vision	6.04703	519	29259	0.0177381	1723.93	7972.27	0.216241	0.00383571
54	3	1	22	Frontal	6.04703	527	29259	0.0180116	2002.09	7970.71	0.251181	0.00452416
54	3	1	24	Language	6.04703	473	29259	0.016166	2047.35	7971.38	0.256838	0.00415203
54	3	1	25	Frontal	6.04703	740	29259	0.0252914	3671.97	7971.18	0.460656	0.0116506
54	3	1	27	Parietal	6.04703	595	29259	0.0203356	2439.02	7948.53	0.306851	0.00624001
54	3	1	29	Vision	6.04703	342	29259	0.0116887	2088.33	7972.93	0.261928	0.0030616
54	3	1	30	Language	6.04703	201	29259	0.00686968	1690.73	7963.23	0.212316	0.00145855
54	3	1	33	Frontal	6.04703	119	29259	0.00406712	5944.99	7968.73	0.746041	0.00303424
54	3	1	36	Vision	6.04703	396	29259	0.0135343	2094.99	7970.96	0.262828	0.00355719
54	3	1	37	Vision	6.04703	389	29259	0.0132951	2152.49	7971.15	0.270034	0.00359012
54	3	1	38	Motor	6.04703	297	29259	0.0101507	1377.64	7971.69	0.172816	0.00175421
54	3	1	39	Vision	6.04703	1069	29259	0.0365358	1649.89	7946.37	0.207629	0.00758587
54	3	1	40	Frontal	6.04703	410	29259	0.0140128	4054.22	7941.35	0.51052	0.00715381
54	3	1	41	Motor	6.04703	437	29259	0.0149356	2458.06	7964.15	0.30864	0.00460972
54	3	1	43	Deep Grey	6.04703	373	29259	0.0127482	4836.06	7973.21	0.606539	0.00773228
54	3	1	44	Deep Grey	6.04703	334	29259	0.0114153	2528.46	7972.12	0.317163	0.00362051
54	3	1	45	Language	6.04703	393	29259	0.0134318	2725.21	7972.75	0.341816	0.00459119
54	3	1	46	Deep Grey	6.04703	321	29259	0.010971	5192.59	7956.26	0.652641	0.00716012
54	3	1	49	Atypical RSN	6.04703	481	29259	0.0164394	5223.04	7972.96	0.655094	0.0107693
54	3	1	51	Frontal	6.04703	496	29259	0.016952	2848.05	7971.43	0.357282	0.00605666
54	3	1	52	Language	6.04703	308	29259	0.0105267	2968.64	7967.94	0.372573	0.00392195
54	3	1	53	Parietal	6.04703	227	29259	0.0077583	4281.53	7970.99	0.53714	0.00416729
54	3	1	55	Motor	6.04703	402	29259	0.0137394	1984.14	7973.23	0.248851	0.00341905
54	3	1	56	Temporal	6.04703	301	29259	0.0102874	1631.64	7970.61	0.204707	0.00210591
54	3	1	57	Atypical RSN	6.04703	329	29259	0.0112444	5151.49	7972.22	0.646179	0.0072659
54	3	1	58	Atypical RSN	6.04703	163	29259	0.00557094	5270.62	7972.95	0.661062	0.00368273
54	3	1	59	Parietal	6.04703	696	29259	0.0237876	2388.54	7960.26	0.300058	0.00713766
54	3	1	60	Deep Grey	6.04703	144	29259	0.00492156	4020.54	7972.59	0.504295	0.00248192
54	3	1	61	Deep Grey	6.04703	209	29259	0.0071431	4277.74	7969.92	0.536736	0.00383396
54	3	1	62	Deep Grey	6.04703	314	29259	0.0107317	5115.11	7954.85	0.643018	0.0069007
54	3	1	63	Deep Grey	6.04703	173	29259	0.00591271	4703.07	7967.7	0.590267	0.00349008
54	3	1	64	Deep Grey	6.04703	229	29259	0.00782665	5344.23	7972.6	0.670325	0.0052464
54	3	1	65	Temporal	6.04703	434	29259	0.014833	2692.84	7960.23	0.338287	0.00501782
54	3	1	67	Parietal	6.04703	479	29259	0.016371	1863.89	7972.54	0.233789	0.00382736
54	3	1	68	Language	6.04703	411	29259	0.014047	3126.01	7965.01	0.392468	0.00551298
54	3	1	69	Language	6.04703	244	29259	0.00833931	3903.29	7966.89	0.489939	0.00408576
54	3	1	70	Language	6.04703	286	29259	0.00977477	3597.07	7968.76	0.451397	0.0044123
54	3	1	72	Atypical RSN	6.04703	355	29259	0.012133	6360.05	7968.79	0.79812	0.0096836
54	3	1	75	Atypical RSN	6.04703	139	29259	0.00475068	5667.91	7961.01	0.711959	0.00338229
54	3	1	78	Atypical Networks	6.04703	372	29259	0.012714	6649.61	7967.07	0.834637	0.0106116
54	3	1	79	Atypical Networks	6.04703	249	29259	0.0085102	5455.04	7964.31	0.684936	0.00582894
54	3	1	80	Temporal	6.04703	267	29259	0.0091254	3705.68	7970.4	0.46493	0.00424267
54	3	1	81	Atypical Networks	6.04703	174	29259	0.00594689	4922.03	7971.97	0.617417	0.00367171
54	3	1	82	Deep Grey	6.04703	259	29259	0.00885198	5247.38	7973.26	0.658122	0.00582568
54	3	1	84	Language	6.04703	329	29259	0.0112444	2420.26	7972.97	0.303559	0.00341334
54	3	1	85	Association	6.04703	428	29259	0.014628	2199.54	7972.02	0.275908	0.00403597
54	3	1	87	Atypical RSN	6.04703	402	29259	0.0137394	6029.39	7971.39	0.756379	0.0103922
54	3	1	88	Frontal	6.04703	309	29259	0.0105609	3607.24	7964.35	0.452924	0.00478326
54	3	1	90	Parietal	6.04703	375	29259	0.0128166	1560.42	7970.94	0.195764	0.00250902
54	3	1	91	Atypical RSN	6.04703	307	29259	0.0104925	5901.16	7947.89	0.742482	0.00779049
54	3	1	92	Atypical RSN	6.04703	331	29259	0.0113128	2901.43	7970.5	0.364021	0.00411808
54	3	1	93	Temporal	6.04703	158	29259	0.00540005	2927.22	7967.57	0.367392	0.00198393
54	3	1	94	Frontal	6.04703	485	29259	0.0165761	3244.52	7968.96	0.407145	0.00674888
54	3	1	95	Motor	6.04703	364	29259	0.0124406	1853.59	7972.87	0.232487	0.00289229
54	3	1	96	Modulating	6.04703	626	29259	0.0213951	2068.54	7971.6	0.259489	0.0055518
54	3	1	97	Temporal	6.04703	267	29259	0.0091254	914.711	7972.09	0.114739	0.00104704
54	3	1	98	Frontal	6.04703	502	29259	0.0171571	2049.37	7972.73	0.257048	0.0044102
54	3	1	99	Association	6.04703	407	29259	0.0139102	1242.61	7972.16	0.155868	0.00216817
54	3	1	100	Parietal	6.04703	370	29259	0.0126457	1011.15	7972.96	0.126823	0.00160376
54	3	1	101	Language	6.04703	466	29259	0.0159267	1907.54	7968.86	0.239374	0.00381244
54	3	2	12	Language	5.97559	834	34745	0.0240035	6003.53	63383.3	0.0947179	0.00227356
54	3	2	14	Vision	5.97559	1652	34745	0.0475464	9366.02	73660.3	0.127152	0.0060456
54	3	2	15	Vision	5.97559	2256	34745	0.0649302	6049.39	74657.6	0.0810284	0.00526119
54	3	2	18	Association	5.97559	508	34745	0.0146208	7680.04	66247.2	0.11593	0.00169499
54	3	2	18	Association	5.97559	508	34745	0.0146208	7680.04	66247.2	0.11593	0.00169499
54	3	2	19	Atypical Networks	5.97559	317	34745	0.00912361	29138.1	34353.9	0.848175	0.00773843
54	3	2	22	Vision	5.97559	839	34745	0.0241474	9815.14	55025.8	0.178373	0.00430725
54	3	2	23	Vision	5.97559	756	34745	0.0217585	5008.76	40548	0.123527	0.00268776
54	3	2	24	Motor	5.97559	926	34745	0.0266513	8643.59	55956.8	0.154469	0.0041168
54	3	2	25	Motor	5.97559	651	34745	0.0187365	4559.07	42308.1	0.107759	0.00201902
54	3	2	26	Modulating	5.97559	847	34745	0.0243776	6781.22	57235.1	0.11848	0.00288826
54	3	2	27	Vision	5.97559	618	34745	0.0177867	10948.2	81765	0.133899	0.00238162
54	3	2	28	Vision	5.97559	456	34745	0.0131242	10553.6	64271.3	0.164204	0.00215504
54	3	2	29	Atypical Networks	5.97559	252	34745	0.00725284	29166.4	37937	0.768811	0.00557607
54	3	2	30	Vision	5.97559	896	34745	0.0257879	11144.8	49007	0.227412	0.00586447
54	3	2	31	Parietal	5.97559	885	34745	0.0254713	5895.12	48766.9	0.120884	0.00307906
54	3	2	32	Vision	5.97559	559	34745	0.0160886	8778.01	59317.5	0.147983	0.00238085
54	3	2	33	Language	5.97559	1338	34745	0.0385091	8513.38	48897	0.174108	0.00670476
54	3	2	35	Motor	5.97559	546	34745	0.0157145	4468.78	32018.2	0.13957	0.00219328
54	3	2	36	Association	5.97559	822	34745	0.0236581	8747.91	74583.6	0.11729	0.00277486
54	3	2	37	Temporal	5.97559	623	34745	0.0179306	6758.92	54145.6	0.124829	0.00223826
54	3	2	39	Modulating	5.97559	491	34745	0.0141315	7288.92	57576.4	0.126596	0.00178899
54	3	2	40	Modulating	5.97559	418	34745	0.0120305	5328.58	39042.8	0.13648	0.00164193
54	3	2	41	Motor	5.97559	415	34745	0.0119442	5883.86	29972.1	0.196311	0.00234477
54	3	2	43	Deep Grey	5.97559	550	34745	0.0158296	9734.02	24928.5	0.390478	0.00618112
54	3	2	45	Frontal	5.97559	1054	34745	0.0303353	13476.7	50308.8	0.267879	0.00812618
54	3	2	46	Vision	5.97559	558	34745	0.0160599	10397.8	53893.4	0.192933	0.00309848
54	3	2	48	Parietal	5.97559	1154	34745	0.0332134	6410.8	73069.7	0.0877354	0.00291399
54	3	2	49	Language	5.97559	510	34745	0.0146784	11583.5	28304.7	0.409244	0.00600703
54	3	2	51	Association	5.97559	495	34745	0.0142467	5127.78	38416.6	0.133478	0.00190162
54	3	2	52	Atypical RSN	5.97559	518	34745	0.0149086	52504	85428.4	0.614596	0.00916278
54	3	2	55	Frontal	5.97559	1650	34745	0.0474888	31014.8	69391.4	0.446954	0.0212253
54	3	2	56	Frontal	5.97559	491	34745	0.0141315	32914.3	60509.1	0.543957	0.00768694
54	3	2	57	Frontal	5.97559	694	34745	0.0199741	4880.62	29791.7	0.163825	0.00327225
54	3	2	58	Frontal	5.97559	585	34745	0.016837	8087.36	36885.2	0.219258	0.00369164
54	3	2	59	Vision	5.97559	348	34745	0.0100158	7451.86	27214.3	0.273821	0.00274255
54	3	2	60	Deep Grey	5.97559	979	34745	0.0281767	12075.7	25947.5	0.465388	0.0131131
54	3	2	61	Temporal	5.97559	1084	34745	0.0311987	11515.5	26694.2	0.431386	0.0134587
54	3	2	62	Atypical RSN	5.97559	452	34745	0.0130091	15542.6	27609.2	0.56295	0.00732345
54	3	2	63	Vision	5.97559	709	34745	0.0204058	7726.26	32646.6	0.236663	0.00482931
54	3	2	64	Temporal	5.97559	442	34745	0.0127213	11105.3	40987.6	0.270942	0.00344672
54	3	2	65	Atypical RSN	5.97559	984	34745	0.0283206	15517.6	33884.9	0.457951	0.0129695
54	3	2	66	Deep Grey	5.97559	371	34745	0.0106778	17380.3	34413.6	0.505041	0.00539272
54	3	2	67	Language	5.97559	991	34745	0.0285221	6022.93	32835.6	0.183427	0.00523172
54	3	2	68	Frontal	5.97559	418	34745	0.0120305	13271.9	39919.8	0.332464	0.00399971
54	3	2	72	Motor	5.97559	323	34745	0.0092963	5530.99	20889.4	0.264775	0.00246143
54	3	2	75	Frontal	5.97559	348	34745	0.0100158	11747.8	36716.1	0.319964	0.0032047
54	3	2	76	Deep Grey	5.97559	424	34745	0.0122032	10182.4	25898.2	0.393169	0.00479792
54	3	2	79	Motor	5.97559	200	34745	0.00575622	4666.83	15429.2	0.302468	0.00174107
60	2	1	3	Vision	5.97559	1484	34846	0.0425874	16563.3	116333	0.142378	0.00606349
60	2	1	7	Atypical RSN	5.97559	313	34846	0.00898238	40679.6	56113	0.724959	0.00651186
60	2	1	10	Association	5.97559	835	34846	0.0239626	7064.85	41703.4	0.169407	0.00405943
60	2	1	11	Vision	5.97559	826	34846	0.0237043	9863.2	55695.3	0.177092	0.00419785
60	2	1	12	Motor	5.97559	1280	34846	0.0367331	14252.8	75852.7	0.187901	0.00690216
60	2	1	14	Modulating	5.97559	741	34846	0.021265	11417	44392.6	0.257182	0.00546898
60	2	1	15	Atypical Networks	5.97559	375	34846	0.0107616	23602.7	33039.3	0.714381	0.00768791
60	2	1	18	Vision	5.97559	1630	34846	0.0467772	13064	80720.6	0.161842	0.00757052
60	2	1	19	Parietal	5.97559	619	34846	0.0177639	8478.1	65617.7	0.129204	0.00229517
60	2	1	23	Frontal	5.97559	1780	34846	0.0510819	9459.69	42360.6	0.223313	0.0114073
60	2	1	24	Atypical RSN	5.97559	485	34846	0.0139184	36274.9	54743.1	0.662639	0.00922286
60	2	1	25	Vision	5.97559	1030	34846	0.0295586	9728.64	51223.8	0.189924	0.0056139
60	2	1	26	Language	5.97559	702	34846	0.0201458	5508.26	31261.4	0.1762	0.00354969
60	2	1	27	Modulating	5.97559	1964	34846	0.0563623	10464.9	47262.9	0.22142	0.0124797
60	2	1	29	Atypical Networks	5.97559	618	34846	0.0177352	4048.79	21401.6	0.189181	0.00335517
60	2	1	30	Language	5.97559	1413	34846	0.0405498	6297.4	49086.3	0.128292	0.00520224
60	2	1	31	Atypical RSN	5.97559	363	34846	0.0104173	50642.9	60929.5	0.831172	0.00865854
60	2	1	32	Vision	5.97559	634	34846	0.0181943	11221	42099.2	0.266536	0.00484945
60	2	1	33	Language	5.97559	532	34846	0.0152672	7572.1	24099.6	0.314201	0.00479696
60	2	1	35	Frontal	5.97559	658	34846	0.0188831	13146.3	57650.9	0.228033	0.00430597
60	2	1	36	Vision	5.97559	795	34846	0.0228147	8528.15	38833.1	0.21961	0.00501033
60	2	1	37	Association	5.97559	1352	34846	0.0387993	10789.4	41326.4	0.261078	0.0101296
60	2	1	39	Deep Grey	5.97559	511	34846	0.0146645	7171.28	29335.5	0.244458	0.00358485
60	2	1	40	Parietal	5.97559	649	34846	0.0186248	6549.41	30904.1	0.211927	0.0039471
60	2	1	41	Deep Grey	5.97559	350	34846	0.0100442	8284.17	22126	0.374408	0.00376063
60	2	1	42	Motor	5.97559	675	34846	0.0193709	7798.52	29106.1	0.267934	0.00519014
60	2	1	46	Motor	5.97559	583	34846	0.0167308	10290	29760.2	0.345763	0.00578487
60	2	1	48	Motor	5.97559	1073	34846	0.0307926	9464.93	33716	0.280725	0.00864425
60	2	1	49	Frontal	5.97559	744	34846	0.0213511	15854.4	47872.2	0.331183	0.00707111
60	2	1	52	Deep Grey	5.97559	627	34846	0.0179935	9583.33	24560	0.3902	0.00702105
60	2	1	53	Vision	5.97559	923	34846	0.026488	5550.62	30263.6	0.183409	0.00485814
60	2	1	54	Association	5.97559	518	34846	0.0148654	5080.11	18987.7	0.267548	0.00397721
60	2	1	57	Atypical Networks	5.97559	862	34846	0.0247374	12602.7	24391.3	0.51669	0.0127816
60	2	1	59	Deep Grey	5.97559	527	34846	0.0151237	7241.54	23870.9	0.303362	0.00458796
60	2	1	60	Atypical Networks	5.97559	861	34846	0.0247087	10223.4	15905.4	0.642759	0.0158818
60	2	1	61	Atypical Networks	5.97559	321	34846	0.00921196	7184.94	27641.8	0.25993	0.00239447
60	2	1	63	Temporal	5.97559	284	34846	0.00815015	10173.1	20121.6	0.50558	0.00412055
60	2	1	64	Atypical Networks	5.97559	629	34846	0.0180509	10323.3	19686.1	0.524396	0.00946579
60	2	1	65	Parietal	5.97559	629	34846	0.0180509	7433.5	34843.1	0.213342	0.00385101
60	2	1	68	Vision	5.97559	695	34846	0.0199449	9998.14	33824.9	0.295585	0.00589541
60	2	1	70	Frontal	5.97559	708	34846	0.020318	13588.5	37483.5	0.36252	0.00736567
60	2	1	74	Atypical Networks	5.97559	300	34846	0.00860931	7604.9	17844.1	0.426187	0.00366917
60	2	1	75	Atypical Networks	5.97559	446	34846	0.0127992	9978.91	25350.7	0.393634	0.00503819
60	2	1	76	Deep Grey	5.97559	404	34846	0.0115939	6657.84	15995.8	0.416225	0.00482566
60	2	1	77	Vision	5.97559	422	34846	0.0121104	7393.89	14935.2	0.495065	0.00599545
60	2	1	78	Atypical RSN	5.97559	213	34846	0.00611261	6594.5	15800.8	0.417352	0.00255111
60	2	1	79	Temporal	5.97559	463	34846	0.013287	7124.15	16202.4	0.439696	0.00584226
60	2	2	4	Vision	6.07862	2486	38812	0.0640524	904.195	6262.75	0.144377	0.00924768
60	2	2	5	Vision	6.07862	2301	38812	0.0592858	1248.75	6264.06	0.199351	0.0118187
60	2	2	7	Motor	6.07862	2857	38812	0.0736113	836.455	6262.46	0.133566	0.00983199
60	2	2	9	Vision	6.07862	1447	38812	0.0372823	666.639	6264.54	0.106415	0.00396738
60	2	2	10	Association	6.07862	1430	38812	0.0368443	956.515	6264.58	0.152686	0.00562561
60	2	2	11	Temporal	6.07862	1499	38812	0.0386221	777.03	6259.4	0.124138	0.00479447
60	2	2	12	Modulating	6.07862	998	38812	0.0257137	1310.36	6260.65	0.209301	0.00538191
60	2	2	13	Association	6.07862	4188	38812	0.107905	1257.1	6256.69	0.20092	0.0216803
60	2	2	14	Language	6.07862	1535	38812	0.0395496	937.073	6261	0.149668	0.00591932
60	2	2	15	Vision	6.07862	1408	38812	0.0362774	820.775	6258.38	0.131148	0.00475771
60	2	2	16	Motor	6.07862	1541	38812	0.0397042	1200.79	6261.4	0.191777	0.00761434
60	2	2	18	Motor	6.07862	677	38812	0.0174431	1189.37	6262.89	0.189907	0.00331257
60	2	2	19	Association	6.07862	2318	38812	0.0597238	1014.26	6262.7	0.161953	0.00967247
60	2	2	23	Association	6.07862	1220	38812	0.0314336	1308.13	6260.74	0.208942	0.00656779
60	2	2	25	Vision	6.07862	2117	38812	0.054545	859.522	6260.94	0.137283	0.00748811
60	2	2	26	Deep Grey	6.07862	999	38812	0.0257395	1311.03	6258.41	0.209483	0.00539198
60	2	2	28	Frontal	6.07862	690	38812	0.017778	1145.21	6262.87	0.182856	0.00325082
60	2	2	29	Parietal	6.07862	985	38812	0.0253787	1680.07	6259.96	0.268383	0.00681123
60	2	2	31	Association	6.07862	1037	38812	0.0267185	1864.79	6264.37	0.297682	0.00795364
60	2	2	32	Parietal	6.07862	713	38812	0.0183706	959.509	6256.26	0.153368	0.00281746
60	2	2	34	Frontal	6.07862	353	38812	0.00909513	2024.45	6263.15	0.323231	0.00293983
60	2	2	35	Motor	6.07862	666	38812	0.0171596	1685.26	6262.82	0.269089	0.00461748
60	2	2	36	Association	6.07862	344	38812	0.00886324	2385.46	6260.53	0.381032	0.00337718
60	2	2	37	Motor	6.07862	885	38812	0.0228022	1486.38	6262.25	0.237355	0.00541223
60	2	2	40	Modulating	6.07862	440	38812	0.0113367	1981.31	6261.22	0.316442	0.00358741
60	2	2	44	Vision	6.07862	498	38812	0.0128311	1213.85	6261.73	0.193852	0.00248733
60	2	2	49	Frontal	6.07862	380	38812	0.00979079	1623.7	6262.5	0.259274	0.00253849
60	2	2	57	Language	6.07862	458	38812	0.0118005	1624.01	6253.36	0.259702	0.0030646
60	2	2	60	Other	6.07862	470	38812	0.0121097	1727.19	6262.98	0.275777	0.00333957
60	2	2	66	Parietal	6.07862	431	38812	0.0111048	2372.26	6261.53	0.378863	0.0042072
60	2	2	69	Deep Grey	6.07862	443	38812	0.011414	2173.83	6251.46	0.347732	0.00396902
60	2	2	71	Vision	6.07862	566	38812	0.0145831	1763.68	6258.79	0.281792	0.00410941
60	2	2	75	Parietal	6.07862	432	38812	0.0111306	1822.95	6261.12	0.291155	0.00324072
PP1	1	1	1	Atypical Networks	5.97559	3956	32346	0.122303	5998.82	166859	0.0359514	0.00439694
PP1	1	1	4	Atypical Networks	5.97559	2488	32346	0.0769183	14407.9	187555	0.0768196	0.00590883
PP1	1	1	7	Atypical Networks	5.97559	436	32346	0.0134793	23277.7	112393	0.20711	0.00279169
PP1	1	1	10	Atypical Networks	5.97559	2812	32346	0.086935	20318.8	81469	0.249405	0.021682
PP1	1	1	11	Motor	5.97559	350	32346	0.0108205	33479.9	73128.1	0.457826	0.0049539
PP1	1	1	12	Atypical Networks	5.97559	201	32346	0.00621406	15684.8	164383	0.095416	0.000592921
PP1	1	1	14	Atypical Networks	5.97559	188	32346	0.00581216	36162.2	48186.5	0.750464	0.00436181
PP1	1	1	15	Atypical Networks	5.97559	259	32346	0.00800717	18261.9	69721.3	0.261928	0.0020973
PP1	1	1	18	Atypical Networks	5.97559	526	32346	0.0162617	21443	98751.8	0.217141	0.00353107
PP1	1	1	24	Motor	5.97559	503	32346	0.0155506	21648.1	44789.3	0.483331	0.00751609
PP1	1	1	25	Vision	5.97559	1297	32346	0.0400977	26889.2	42921.6	0.626472	0.0251201
PP1	1	1	27	Vision	5.97559	380	32346	0.011748	29774.4	36055.6	0.825791	0.00970137
PP1	1	1	28	Frontal	5.97559	1152	32346	0.0356149	23516.9	34359.2	0.684443	0.0243764
PP1	1	1	30	Language	5.97559	759	32346	0.023465	20711.9	28989.1	0.714473	0.0167651
PP1	1	1	32	Parietal	5.97559	903	32346	0.0279169	23484.8	34211.4	0.686463	0.0191639
PP1	1	1	33	Motor	5.97559	621	32346	0.0191987	19885.5	35079.2	0.566875	0.0108832
PP1	1	1	34	Parietal	5.97559	347	32346	0.0107278	29212.5	40197.5	0.726724	0.00779612
PP1	1	1	35	Frontal	5.97559	1194	32346	0.0369134	23922.8	41814.9	0.572111	0.0211185
PP1	1	1	38	Deep Grey	5.97559	1897	32346	0.0586471	11427.3	73311.9	0.155872	0.00914146
PP1	1	1	39	Vision	5.97559	1063	32346	0.0328634	24445.5	35168.9	0.695088	0.022843
PP1	1	1	43	Vision	5.97559	587	32346	0.0181475	18180.9	30570.4	0.594722	0.0107927
PP1	1	1	45	Deep Grey	5.97559	678	32346	0.0209609	13124	31349.9	0.418631	0.00877486
PP1	1	1	47	Language	5.97559	535	32346	0.0165399	18024.7	24836	0.72575	0.0120038
PP1	1	1	48	Association	5.97559	517	32346	0.0159834	22968.2	32300.2	0.711086	0.0113656
PP1	1	1	50	Vision	5.97559	595	32346	0.0183949	25749.2	33921.1	0.75909	0.0139634
PP1	1	1	50	Association	5.97559	595	32346	0.0183949	25749.2	33921.1	0.75909	0.0139634
PP1	1	1	52	Motor	5.97559	547	32346	0.0169109	23393.9	31837.8	0.734783	0.0124258
PP1	1	1	54	Atypical Networks	5.97559	456	32346	0.0140976	12249.8	25912.9	0.472729	0.00666434
PP1	1	1	55	Parietal	5.97559	401	32346	0.0123972	24289.7	31476.8	0.77167	0.00956656
PP1	1	1	56	Language	5.97559	310	32346	0.00958387	24241.9	33233.5	0.729443	0.00699089
PP1	1	1	57	Frontal	5.97559	439	32346	0.013572	16637.1	25175.3	0.660851	0.00896907
PP1	1	1	58	Deep Grey	5.97559	468	32346	0.0144686	5425.46	20098.9	0.269938	0.00390561
PP1	1	1	59	Modulating	5.97559	730	32346	0.0225685	26655.2	47430.3	0.561988	0.0126832
PP1	1	1	62	Motor	5.97559	732	32346	0.0226303	19625.2	27182	0.721992	0.0163389
PP1	1	1	66	Vision	5.97559	283	32346	0.00874915	15116.2	25519.2	0.592349	0.00518255
PP1	1	1	68	Temporal	5.97559	405	32346	0.0125209	16531.5	21732.8	0.760673	0.00952429
PP1	1	1	72	Language	5.97559	650	32346	0.0200952	17905.8	23390.9	0.765506	0.015383
PP1	1	1	73	Frontal	5.97559	1097	32346	0.0339145	12108.8	27009	0.448326	0.0152048
PP1	1	1	74	Association	5.97559	256	32346	0.00791443	17685.5	21987.5	0.804343	0.00636591
PP1	1	1	75	Parietal	5.97559	137	32346	0.00423545	11403.2	16429.6	0.694064	0.00293968
PP1	1	1	76	Language	5.97559	425	32346	0.0131392	14769.9	20635.9	0.715737	0.00940419
PP1	1	1	80	Vision	5.97559	171	32346	0.00528659	7575.7	14817.1	0.511282	0.00270294
PP1	1	2	7	Motor	5.97559	324	35242	0.00919358	28738.2	107342	0.267726	0.00246136
PP1	1	2	9	Vision	5.97559	592	35242	0.0167981	36260.1	70047.2	0.517653	0.0086956
PP1	1	2	10	Atypical Networks	5.97559	2111	35242	0.0599001	55961.4	70382.2	0.795108	0.0476271
PP1	1	2	12	Vision	5.97559	1272	35242	0.0360933	29701.9	68290.1	0.434937	0.0156983
PP1	1	2	18	Temporal	5.97559	1012	35242	0.0287157	24325.5	60204.3	0.404049	0.0116026
PP1	1	2	23	Atypical Networks	5.97559	1947	35242	0.0552466	15945.7	18731.6	0.851271	0.0470298
PP1	1	2	24	Motor	5.97559	328	35242	0.00930708	18742.3	75471.6	0.248336	0.00231128
PP1	1	2	26	Language	5.97559	845	35242	0.0239771	31670.4	59078.3	0.536075	0.0128535
PP1	1	2	30	Modulating	5.97559	863	35242	0.0244878	26398.2	48007.6	0.549876	0.0134653
PP1	1	2	32	Motor	5.97559	587	35242	0.0166563	18923.2	63010.3	0.300319	0.00500219
PP1	1	2	33	Atypical Networks	5.97559	2417	35242	0.0685829	16328.1	23732.5	0.688007	0.0471855
PP1	1	2	34	Parietal	5.97559	724	35242	0.0205437	26162	51160.3	0.511372	0.0105055
PP1	1	2	36	Atypical Networks	5.97559	2680	35242	0.0760456	18194.2	23175.7	0.785056	0.0597
PP1	1	2	37	Deep Grey	5.97559	402	35242	0.0114068	11783.6	39032.9	0.301888	0.00344359
PP1	1	2	39	Parietal	5.97559	1588	35242	0.0450599	31407.6	48420.1	0.648648	0.029228
PP1	1	2	41	Atypical Networks	5.97559	2253	35242	0.0639294	32076.3	45414.1	0.706307	0.0451538
PP1	1	2	43	Atypical Networks	5.97559	280	35242	0.00794507	39424.5	42331.1	0.931338	0.00739954
PP1	1	2	44	Motor	5.97559	318	35242	0.00902332	27871.1	42366.9	0.657851	0.005936
PP1	1	2	45	Frontal	5.97559	1188	35242	0.0337098	55244.7	97031.6	0.569348	0.0191926
PP1	1	2	48	Atypical RSN	5.97559	868	35242	0.0246297	19249.1	22455.5	0.857211	0.0211129
PP1	1	2	50	Vision	5.97559	429	35242	0.012173	18492.3	37348.4	0.495129	0.00602719
PP1	1	2	51	Frontal	5.97559	218	35242	0.0061858	27740.2	67036.5	0.413808	0.00255973
PP1	1	2	53	Association	5.97559	1201	35242	0.0340787	28747.5	53226.2	0.5401	0.0184059
PP1	1	2	54	Motor	5.97559	518	35242	0.0146984	21140.8	63265.2	0.334161	0.00491162
PP1	1	2	55	Vision	5.97559	660	35242	0.0187277	18269.7	35073	0.520905	0.00975534
PP1	1	2	56	Frontal	5.97559	393	35242	0.0111515	35170.6	69225.9	0.508055	0.00566556
PP1	1	2	57	Language	5.97559	702	35242	0.0199194	22223	43088.3	0.515756	0.0102735
PP1	1	2	60	Language	5.97559	399	35242	0.0113217	23450.5	39354.6	0.595876	0.00674634
PP1	1	2	62	Motor	5.97559	560	35242	0.0158901	11889.3	27489.2	0.432508	0.00687262
PP1	1	2	63	Association	5.97559	626	35242	0.0177629	18478.3	36583.3	0.505101	0.00897206
PP1	1	2	64	Frontal	5.97559	500	35242	0.0141876	19954.8	43584.7	0.45784	0.00649565
PP1	1	2	65	Association	5.97559	1570	35242	0.0445491	33482.2	60387.2	0.55446	0.0247007
PP1	1	2	66	Deep Grey	5.97559	621	35242	0.017621	13482.1	32312.7	0.417237	0.00735215
PP1	1	2	68	Parietal	5.97559	651	35242	0.0184723	21762.2	45256.4	0.480865	0.00888267
PP1	1	2	69	Language	5.97559	882	35242	0.025027	15282.9	26144.7	0.584552	0.0146296
PP1	1	2	70	Temporal	5.97559	463	35242	0.0131377	23569.9	39111.8	0.602629	0.00791718
PP1	1	2	73	Frontal	5.97559	630	35242	0.0178764	29947	64907.8	0.461378	0.00824778
PP1	1	2	76	Parietal	5.97559	151	35242	0.00428466	9951.24	18253.2	0.545179	0.00233591
PP1	1	2	78	Parietal	5.97559	292	35242	0.00828557	11006.6	17007.4	0.647165	0.00536213
PP1	1	2	80	Association	5.97559	381	35242	0.010811	12368	22138.4	0.558668	0.00603974
PP1	1	2	81	Frontal	5.97559	796	35242	0.0225867	15997.1	39249.8	0.407572	0.0092057
PP2	1	1	5	Vision	5.97559	840	22383	0.0375285	7564.63	106006	0.0713605	0.00267805
PP2	1	1	8	Vision	5.97559	847	22383	0.0378412	6792.16	96183.8	0.0706164	0.00267221
PP2	1	1	11	Vision	5.97559	369	22383	0.0164857	9741.65	58114.2	0.167629	0.00276349
PP2	1	1	14	Vision	5.97559	432	22383	0.0193004	6934.87	39699.1	0.174686	0.0033715
PP2	1	1	17	Parietal	5.97559	631	22383	0.028191	8536.26	61833.4	0.138052	0.00389184
PP2	1	1	21	Language	5.97559	1037	22383	0.0463298	10963.7	39490.7	0.277626	0.0128624
PP2	1	1	25	Temporal	5.97559	1293	22383	0.0577671	7163.79	54575.6	0.131264	0.00758271
PP2	1	1	26	Modulating	5.97559	797	22383	0.0356074	10329.2	44523.5	0.231995	0.00826075
PP2	1	1	27	Parietal	5.97559	593	22383	0.0264933	10066.8	34022.9	0.295884	0.00783894
PP2	1	1	29	Frontal	5.97559	1384	22383	0.0618326	13977.4	45102.2	0.309906	0.0191623
PP2	1	1	30	Temporal	5.97559	452	22383	0.0201939	7284.91	35333.6	0.206175	0.00416347
PP2	1	1	32	Association	5.97559	613	22383	0.0273869	14028.7	47967.8	0.29246	0.00800956
PP2	1	1	33	Atypical Networks	5.97559	769	22383	0.0343564	23780.1	30039.4	0.79163	0.0271976
PP2	1	1	34	Deep Grey	5.97559	1251	22383	0.0558906	23018	71857.6	0.320328	0.0179033
PP2	1	1	36	Frontal	5.97559	1151	22383	0.051423	7636.6	40128	0.190306	0.0097861
PP2	1	1	39	Atypical RSN	5.97559	445	22383	0.0198812	17320.4	32314.8	0.53599	0.0106561
PP2	1	1	40	Frontal	5.97559	459	22383	0.0205066	6156.14	25821.9	0.238408	0.00488895
PP2	1	1	43	Modulating	5.97559	877	22383	0.0391815	7251.93	33119.5	0.218963	0.00857929
PP2	1	1	45	Deep Grey	5.97559	1019	22383	0.0455256	16889.6	45036.2	0.375023	0.0170732
PP2	1	1	47	Motor	5.97559	1230	22383	0.0549524	12726.1	62139.6	0.204798	0.0112541
PP2	1	1	52	Motor	5.97559	569	22383	0.0254211	12072.7	32599.4	0.370335	0.00941431
PP2	1	1	54	Language	5.97559	815	22383	0.0364116	17897.1	52671.1	0.339789	0.0123723
PP2	1	1	57	Vision	5.97559	576	22383	0.0257338	4870.35	15928.4	0.305765	0.00786851
PP2	1	1	61	Temporal	5.97559	258	22383	0.0115266	31414.5	48104.5	0.653046	0.00752741
PP2	1	1	63	Parietal	5.97559	128	22383	0.00571863	14785.1	22593.8	0.654388	0.0037422
PP2	1	1	64	Atypical Networks	5.97559	1328	22383	0.0593307	17941.1	26272.9	0.682875	0.0405155
PP2	1	1	68	Motor	5.97559	536	22383	0.0239467	7014.09	29793.2	0.235426	0.00563769
PP2	1	1	69	Vision	5.97559	385	22383	0.0172006	6010.97	18967.5	0.31691	0.00545102
PP2	1	1	83	Atypical RSN	5.97559	578	22383	0.0258232	9866.59	16441.2	0.600114	0.0154969
PP2	1	1	84	Vision	5.97559	318	22383	0.0142072	3530.99	9874.73	0.357578	0.00508019
PP2	1	1	90	Atypical Networks	5.97559	403	22383	0.0180047	9720.21	15429.7	0.629968	0.0113424
PP2	1	2	3	Vision	5.97559	522	30115	0.0173336	13799.7	146732	0.094047	0.00163017
PP2	1	2	4	Parietal	5.97559	605	30115	0.0200897	11901.3	79003.5	0.150643	0.00302636
PP2	1	2	6	Motor	5.97559	815	30115	0.0270629	10720.4	62175.3	0.172422	0.00466625
PP2	1	2	7	Motor	5.97559	666	30115	0.0221152	10795.9	68906.2	0.156675	0.00346491
PP2	1	2	8	Vision	5.97559	712	30115	0.0236427	7297.27	107193	0.0680758	0.0016095
PP2	1	2	9	Frontal	5.97559	3442	30115	0.114295	9138.19	73339.7	0.124601	0.0142413
PP2	1	2	10	Modulating	5.97559	550	30115	0.0182633	9561.06	92488.6	0.103376	0.00188798
PP2	1	2	11	Atypical Networks	5.97559	310	30115	0.0102939	37359.2	46429.1	0.80465	0.00828296
PP2	1	2	13	Vision	5.97559	578	30115	0.0191931	8918.66	55337.5	0.161169	0.00309332
PP2	1	2	14	Vision	5.97559	471	30115	0.01564	5118.5	44650	0.114636	0.00179292
PP2	1	2	16	Deep Grey	5.97559	353	30115	0.0117217	16613.7	31741.9	0.523401	0.00613516
PP2	1	2	17	Atypical Networks	5.97559	620	30115	0.0205877	35482.4	41623.4	0.852464	0.0175503
PP2	1	2	21	Motor	5.97559	651	30115	0.0216171	4728.58	62965.8	0.0750975	0.00162339
PP2	1	2	22	Atypical Networks	5.97559	999	30115	0.0331728	37017.9	44750.7	0.827203	0.0274407
PP2	1	2	24	Atypical Networks	5.97559	320	30115	0.0106259	27533.7	36917.1	0.745827	0.00792511
PP2	1	2	24	Atypical RSN	5.97559	320	30115	0.0106259	27533.7	36917.1	0.745827	0.00792511
PP2	1	2	27	Language	5.97559	1176	30115	0.0390503	8673.33	61558.2	0.140896	0.00550205
PP2	1	2	28	Vision	5.97559	391	30115	0.0129836	9306.63	63940.7	0.145551	0.00188977
PP2	1	2	30	Atypical Networks	5.97559	238	30115	0.00790304	27822.1	34720.5	0.801317	0.00633284
PP2	1	2	33	Parietal	5.97559	295	30115	0.00979578	9250.36	102870	0.089923	0.000880866
PP2	1	2	35	Frontal	5.97559	2075	30115	0.0689025	15929.4	70344.8	0.226448	0.0156028
PP2	1	2	36	Atypical Networks	5.97559	189	30115	0.00627594	20293	27569.5	0.736069	0.00461952
PP2	1	2	37	Parietal	5.97559	634	30115	0.0210526	7524.17	81255	0.0925995	0.00194946
PP2	1	2	38	Language	5.97559	732	30115	0.0243068	9812	49593	0.197851	0.00480912
PP2	1	2	39	Atypical Networks	5.97559	2055	30115	0.0682384	71087.3	77225.6	0.920514	0.0628144
PP2	1	2	40	Frontal	5.97559	1459	30115	0.0484476	13516.4	47446.8	0.284875	0.0138015
PP2	1	2	44	Vision	5.97559	525	30115	0.0174332	6434.31	34927.8	0.184218	0.0032115
PP2	1	2	45	Vision	5.97559	394	30115	0.0130832	5958.67	49932.9	0.119334	0.00156126
PP2	1	2	47	Motor	5.97559	380	30115	0.0126183	5911	29387.2	0.201142	0.00253807
PP2	1	2	49	Vision	5.97559	279	30115	0.00926449	7680.68	32047.6	0.239665	0.00222037
PP2	1	2	51	Deep Grey	5.97559	1958	30115	0.0650174	14261.7	49291	0.289336	0.0188119
PP2	1	2	55	Language	5.97559	273	30115	0.00906525	10336.5	42805.3	0.241477	0.00218905
PP2	1	2	57	Atypical Networks	5.97559	160	30115	0.00531297	13460.8	18175.2	0.740615	0.00393486
PP2	1	2	61	Language	5.97559	465	30115	0.0154408	6338.87	48995.3	0.129377	0.00199769
PP2	1	2	62	Frontal	5.97559	777	30115	0.0258011	8455.55	25099.5	0.336882	0.00869192
PP2	1	2	63	Parietal	5.97559	339	30115	0.0112568	4941.27	22866.3	0.216094	0.00243254
PP2	1	2	66	Temporal	5.97559	153	30115	0.00508052	8189.55	20870.6	0.392396	0.00199358
PP2	1	2	68	Motor	5.97559	539	30115	0.0178981	6165.68	13969.8	0.441358	0.00789945
PP2	1	2	69	Temporal	5.97559	399	30115	0.0132492	11547.9	32321.6	0.357281	0.00473369
PP2	1	2	70	Atypical RSN	5.97559	156	30115	0.00518014	12763.8	18545.6	0.688235	0.00356516
PP2	1	2	71	Motor	5.97559	439	30115	0.0145775	4296.02	16007.9	0.268369	0.00391214
PP2	1	2	72	Frontal	5.97559	484	30115	0.0160717	5783.97	20208	0.286222	0.00460009
PP2	1	2	73	Atypical Networks	5.97559	448	30115	0.0148763	12899.1	18545.2	0.695551	0.0103472
PP2	1	2	74	Atypical Networks	5.97559	174	30115	0.00577785	9758.27	14199.2	0.687242	0.00397079
PP2	1	2	75	Atypical Networks	5.97559	595	30115	0.0197576	13286.5	20861.9	0.636878	0.0125832
PP3	1	1	9	Atypical Networks	5.97559	987	32312	0.0305459	43180.6	53086	0.813408	0.0248463
PP3	1	1	11	Language	5.97559	686	32312	0.0212305	13608	47025.7	0.289374	0.00614355
PP3	1	1	12	Motor	5.97559	794	32312	0.0245729	23600.2	43328.2	0.544685	0.0133845
PP3	1	1	14	Vision	5.97559	1133	32312	0.0350644	27324.5	59075.4	0.462536	0.0162185
PP3	1	1	16	Frontal	5.97559	1428	32312	0.0441941	12728.5	39212.6	0.324601	0.0143455
PP3	1	1	17	Language	5.97559	1221	32312	0.0377878	13929.7	37482.2	0.371634	0.0140432
PP3	1	1	20	Frontal	5.97559	2048	32312	0.063382	18872.1	50896	0.370796	0.0235018
PP3	1	1	22	Language	5.97559	514	32312	0.0159074	13659.7	37348.3	0.365738	0.00581794
PP3	1	1	24	Motor	5.97559	723	32312	0.0223756	12926.4	33590.2	0.384828	0.00861075
PP3	1	1	26	Vision	5.97559	1232	32312	0.0381282	16470.2	39770	0.414137	0.0157903
PP3	1	1	27	Association	5.97559	617	32312	0.0190951	12539.7	43103.4	0.290921	0.00555516
PP3	1	1	28	Parietal	5.97559	565	32312	0.0174858	18005.9	42983	0.418906	0.0073249
PP3	1	1	32	Temporal	5.97559	745	32312	0.0230564	9797.1	29791.9	0.328851	0.00758214
PP3	1	1	37	Atypical Networks	5.97559	1303	32312	0.0403256	35694.5	50301.9	0.709607	0.0286153
PP3	1	1	39	Frontal	5.97559	666	32312	0.0206115	16123.3	36350.3	0.443553	0.0091423
PP3	1	1	41	Atypical Networks	5.97559	1294	32312	0.040047	54621	87183.6	0.626506	0.0250897
PP3	1	1	43	Parietal	5.97559	593	32312	0.0183523	14797	35363	0.418433	0.00767921
PP3	1	1	44	Atypical Networks	5.97559	1509	32312	0.0467009	41990.5	57374.4	0.731869	0.0341789
PP3	1	1	44	Atypical Networks	5.97559	1509	32312	0.0467009	41990.5	57374.4	0.731869	0.0341789
PP3	1	1	45	Language	5.97559	1101	32312	0.034074	10918.6	31510.9	0.346503	0.0118068
PP3	1	1	50	Frontal	5.97559	1009	32312	0.0312268	20449.8	44038.3	0.464364	0.0145006
PP3	1	1	51	Parietal	5.97559	741	32312	0.0229327	10061.7	30417	0.330792	0.00758594
PP3	1	1	52	Motor	5.97559	960	32312	0.0297103	8812.19	23573.8	0.373813	0.0111061
PP3	1	1	53	Frontal	5.97559	1113	32312	0.0344454	24816.5	47345.7	0.524156	0.0180548
PP3	1	1	54	Language	5.97559	415	32312	0.0128435	20313.3	43998.3	0.461683	0.00592963
PP3	1	1	62	Motor	5.97559	544	32312	0.0168359	13978.2	35683.1	0.391731	0.00659512
PP3	1	1	63	Association	5.97559	838	32312	0.0259346	18711.6	43909.1	0.426145	0.0110519
PP3	1	1	65	Vision	5.97559	1074	32312	0.0332384	8941.55	23361.9	0.382741	0.0127217
PP3	1	1	68	Temporal	5.97559	294	32312	0.00909879	9063.92	26779.6	0.338463	0.0030796
PP3	1	1	69	Temporal	5.97559	693	32312	0.0214471	9814.76	31798.4	0.308656	0.00661979
PP3	1	1	70	Modulating	5.97559	440	32312	0.0136172	17372.3	31692.1	0.548159	0.00746441
PP3	1	1	72	Parietal	5.97559	686	32312	0.0212305	10868.1	27782.7	0.391183	0.00830501
PP3	1	1	73	Atypical Networks	5.97559	608	32312	0.0188165	26868.1	40444.3	0.664324	0.0125003
PP3	1	1	74	Atypical Networks	5.97559	364	32312	0.0112652	21195.3	28617.3	0.740646	0.0083435
PP3	1	1	81	Frontal	5.97559	283	32312	0.00875836	13329.3	21477.8	0.620609	0.00543551
PP3	1	1	82	Parietal	5.97559	181	32312	0.00560163	8160.84	13808.4	0.591007	0.00331061
PP3	1	1	85	Vision	5.97559	414	32312	0.0128126	9440.85	22810.2	0.413887	0.00530296
PP3	1	1	86	Atypical Networks	5.97559	987	32312	0.0305459	19112.4	37115.8	0.51494	0.0157293
PP3	1	2	11	Motor	5.97559	1256	26692	0.0470553	7856.93	54769.2	0.143455	0.00675033
PP3	1	2	12	Vision	5.97559	553	26692	0.0207178	9069.07	43782.5	0.207139	0.00429147
PP3	1	2	18	Vision	5.97559	879	26692	0.0329312	11140.9	59813.4	0.186262	0.00613382
PP3	1	2	20	Motor	5.97559	1420	26692	0.0531995	6443.11	21893.1	0.294299	0.0156565
PP3	1	2	22	Association	5.97559	767	26692	0.0287352	6301.46	31962.1	0.197154	0.00566527
PP3	1	2	24	Motor	5.97559	961	26692	0.0360033	6146.43	21710	0.283115	0.0101931
PP3	1	2	25	Parietal	5.97559	1508	26692	0.0564963	8590.89	45033.7	0.190766	0.0107776
PP3	1	2	26	Association	5.97559	1023	26692	0.0383261	5867.41	25309	0.231831	0.00888518
PP3	1	2	28	Language	5.97559	1114	26692	0.0417354	5999.28	34477.4	0.174006	0.00726221
PP3	1	2	29	Language	5.97559	544	26692	0.0203806	18646.9	38548.9	0.48372	0.00985853
PP3	1	2	32	Modulating	5.97559	881	26692	0.0330061	7947.6	26139.3	0.304048	0.0100354
PP3	1	2	34	Frontal	5.97559	2271	26692	0.0850817	11415.4	29049.8	0.392961	0.0334338
PP3	1	2	35	Vision	5.97559	617	26692	0.0231155	7919.69	25508.3	0.310475	0.00717679
PP3	1	2	36	Motor	5.97559	320	26692	0.0119886	8301.63	22547.2	0.368189	0.00441407
PP3	1	2	39	Vision	5.97559	323	26692	0.012101	5173.71	18781.1	0.275475	0.00333352
PP3	1	2	40	Atypical Networks	5.97559	849	26692	0.0318073	36091.6	44122.6	0.817984	0.0260179
PP3	1	2	44	Language	5.97559	986	26692	0.0369399	6707.45	26256.8	0.255456	0.00943651
PP3	1	2	45	Atypical RSN	5.97559	1445	26692	0.0541361	16949.4	31590	0.536543	0.0290463
PP3	1	2	47	Atypical Networks	5.97559	1702	26692	0.0637644	47410	55265.3	0.857863	0.0547012
PP3	1	2	48	Association	5.97559	404	26692	0.0151356	6270.42	25708.2	0.243908	0.00369169
PP3	1	2	50	Modulating	5.97559	299	26692	0.0112019	5628.36	25953.3	0.216865	0.00242929
PP3	1	2	51	Parietal	5.97559	1601	26692	0.0599805	5440.73	26073.3	0.20867	0.0125162
PP3	1	2	52	Deep Grey	5.97559	793	26692	0.0297093	12937.4	21354.7	0.605837	0.017999
PP3	1	2	53	Parietal	5.97559	826	26692	0.0309456	5575.13	19044.5	0.292742	0.00905909
PP3	1	2	59	Association	5.97559	1098	26692	0.0411359	6134.5	22027.1	0.278498	0.0114563
PP3	1	2	63	Vision	5.97559	487	26692	0.0182452	7357.92	20773.7	0.354193	0.00646232
PP3	1	2	65	Vision	5.97559	520	26692	0.0194815	9329.49	21769.6	0.428556	0.00834891
PP3	1	2	72	Motor	5.97559	923	26692	0.0345796	8140.94	15725.9	0.517678	0.0179011
PP3	1	2	73	Atypical Networks	5.97559	322	26692	0.0120635	20101.9	22793.7	0.881905	0.0106389
PP4	1	1	11	Atypical Networks	5.97559	3810	7628	0.499476	20846.1	27651.2	0.753895	0.376552
PP4	1	1	20	Atypical Networks	5.97559	1845	7628	0.241872	5560.74	10849.6	0.512531	0.123967
PP4	1	1	26	Atypical Networks	5.97559	1973	7628	0.258652	962.527	31157.9	0.0308919	0.00799026
PP4	1	2	10	Motor	5.97559	1489	13935	0.106853	2203.1	15584.8	0.141362	0.015105
PP4	1	2	12	Deep Grey	5.97559	755	13935	0.0541801	1548.84	18593.8	0.0832987	0.00451313
PP4	1	2	14	Language	5.97559	805	13935	0.0577682	2252.18	12012.6	0.187486	0.0108307
PP4	1	2	16	Vision	5.97559	556	13935	0.0398995	2792.8	13149.5	0.212389	0.00847421
PP4	1	2	18	Atypical Networks	5.97559	2003	13935	0.143739	4498.1	8101.36	0.555228	0.0798078
PP4	1	2	19	Atypical RSN	5.97559	511	13935	0.0366703	6060.16	10082.3	0.60107	0.0220414
PP4	1	2	20	Atypical Networks	5.97559	3258	13935	0.2338	2393.83	12524.5	0.191132	0.0446866
PP4	1	2	21	Deep Grey	5.97559	1702	13935	0.122139	2655.44	9259.08	0.286794	0.0350285
PP4	1	2	22	Modulating	5.97559	2856	13935	0.204952	1762.41	12068.8	0.146031	0.0299293
PP5	1	1	8	Vision	5.97559	985	30689	0.0320962	20848	119819	0.173996	0.00558461
PP5	1	1	11	Vision	5.97559	1182	30689	0.0385154	16244.1	115301	0.140885	0.00542624
PP5	1	1	12	Atypical Networks	5.97559	1245	30689	0.0405683	24816.2	36713.8	0.675937	0.0274216
PP5	1	1	14	Motor	5.97559	382	30689	0.0124475	6073.76	201631	0.0301232	0.000374957
PP5	1	1	17	Atypical Networks	5.97559	1353	30689	0.0440875	24646.9	33127.1	0.744012	0.0328016
PP5	1	1	24	Atypical Networks	5.97559	945	30689	0.0307928	54277	62722.7	0.865347	0.0266465
PP5	1	1	25	Deep Grey	5.97559	1232	30689	0.0401447	21275.5	41161.7	0.516877	0.0207499
PP5	1	1	26	Atypical Networks	5.97559	1492	30689	0.0486168	20597	30753.8	0.66974	0.0325606
PP5	1	1	28	Motor	5.97559	922	30689	0.0300433	6739.81	63157.1	0.106715	0.00320607
PP5	1	1	29	Atypical RSN	5.97559	140	30689	0.0045619	19653.2	28594.3	0.687313	0.00313545
PP5	1	1	34	Association	5.97559	1170	30689	0.0381244	8005.41	43380.5	0.184539	0.00703544
PP5	1	1	36	Modulating	5.97559	686	30689	0.0223533	9222.16	71330.6	0.129288	0.00289
PP5	1	1	37	Modulating	5.97559	1013	30689	0.0330086	8255.18	40903.9	0.201819	0.00666176
PP5	1	1	39	Association	5.97559	632	30689	0.0205937	7959.77	24653.6	0.322865	0.00664898
PP5	1	1	40	Frontal	5.97559	1253	30689	0.040829	9815.72	37069.9	0.26479	0.0108111
PP5	1	1	41	Language	5.97559	513	30689	0.0167161	10325.8	34447.2	0.299758	0.00501079
PP5	1	1	42	Atypical Networks	5.97559	221	30689	0.00720128	22220.1	26695.6	0.83235	0.00599399
PP5	1	1	43	Language	5.97559	330	30689	0.010753	10792.5	73874.4	0.146092	0.00157093
PP5	1	1	45	Other	5.97559	2350	30689	0.0765747	13599.5	44045	0.308764	0.0236435
PP5	1	1	47	Deep Grey	5.97559	1577	30689	0.0513865	20506.3	38181.9	0.537069	0.0275981
PP5	1	1	48	Language	5.97559	947	30689	0.030858	10916.1	36419.3	0.299733	0.00924916
PP5	1	1	50	Association	5.97559	362	30689	0.0117958	8834.03	30566.9	0.289007	0.00340905
PP5	1	1	51	Motor	5.97559	1339	30689	0.0436313	7127.81	68611.2	0.103887	0.00453272
PP5	1	1	52	Vision	5.97559	586	30689	0.0190948	7338.19	29011.1	0.252944	0.00482992
PP5	1	1	55	Parietal	5.97559	993	30689	0.0323569	8268.83	51038.6	0.162011	0.00524218
PP5	1	1	56	Atypical RSN	5.97559	435	30689	0.0141745	7854.18	13172.1	0.596274	0.00845186
PP5	1	1	62	Parietal	5.97559	756	30689	0.0246342	14714.4	28999.7	0.507399	0.0124994
PP5	1	1	63	Frontal	5.97559	1500	30689	0.0488774	10287.4	60896.4	0.168933	0.008257
PP5	1	1	64	Temporal	5.97559	227	30689	0.00739679	5659.03	39238.6	0.144221	0.00106677
PP5	1	1	65	Motor	5.97559	426	30689	0.0138812	7146.27	78019.2	0.0915962	0.00127147
PP5	1	1	66	Atypical Networks	5.97559	367	30689	0.0119587	15476.3	28909.8	0.535328	0.00640182
PP5	1	1	67	Language	5.97559	434	30689	0.0141419	9097.96	43618.9	0.208579	0.00294969
PP5	1	1	68	Frontal	5.97559	645	30689	0.0210173	14725.7	31123	0.473145	0.00994423
PP5	1	1	69	Frontal	5.97559	291	30689	0.00948222	9904.3	27446.4	0.360859	0.00342175
PP5	1	1	71	Deep Grey	5.97559	991	30689	0.0322917	9524.95	24196	0.393658	0.0127119
PP5	1	1	72	Atypical RSN	5.97559	393	30689	0.0128059	17921.4	33830.3	0.529745	0.00678386
PP5	1	1	77	Frontal	5.97559	374	30689	0.0121868	10147.3	19570.2	0.518505	0.00631891
PP5	1	2	1	Parietal	5.97559	561	39543	0.0141871	19819.9	90270.1	0.219562	0.00311494
PP5	1	2	2	Parietal	5.97559	772	39543	0.0195231	13082.5	57252.2	0.228506	0.00446113
PP5	1	2	4	Vision	5.97559	1051	39543	0.0265787	20619.1	63968.8	0.322331	0.00856713
PP5	1	2	8	Language	5.97559	483	39543	0.0122146	22861	63714.6	0.358804	0.00438263
PP5	1	2	9	Temporal	5.97559	2118	39543	0.0535619	24720.5	59516.7	0.415354	0.0222472
PP5	1	2	10	Modulating	5.97559	932	39543	0.0235693	19199.1	67975.4	0.282442	0.00665694
PP5	1	2	12	Frontal	5.97559	1285	39543	0.0324963	24293.2	114932	0.211369	0.00686871
PP5	1	2	13	Motor	5.97559	622	39543	0.0157297	11299	36795.8	0.307073	0.00483018
PP5	1	2	16	Parietal	5.97559	260	39543	0.00657512	16519.4	76414.3	0.216182	0.00142142
PP5	1	2	17	Motor	5.97559	817	39543	0.0206611	14931.8	51629.1	0.289214	0.00597546
PP5	1	2	18	Language	5.97559	1554	39543	0.039299	20200.1	59729.7	0.338193	0.0132906
PP5	1	2	19	Association	5.97559	1078	39543	0.0272615	21539	93823.3	0.22957	0.0062584
PP5	1	2	21	Association	5.97559	1113	39543	0.0281466	14637.9	67770.7	0.215992	0.00607944
PP5	1	2	22	Vision	5.97559	900	39543	0.02276	16960.9	74060.6	0.229014	0.00521236
PP5	1	2	23	Motor	5.97559	562	39543	0.0142124	8852.08	50038.7	0.176905	0.00251424
PP5	1	2	25	Language	5.97559	945	39543	0.023898	19676.5	66866.8	0.294265	0.00703235
PP5	1	2	26	Frontal	5.97559	1363	39543	0.0344688	16292.7	74000.5	0.22017	0.00758901
PP5	1	2	27	Temporal	5.97559	442	39543	0.0111777	9263.52	29902.2	0.309794	0.00346278
PP5	1	2	28	Association	5.97559	608	39543	0.0153757	10108.9	54187.9	0.186553	0.00286838
PP5	1	2	29	Motor	5.97559	379	39543	0.0095845	7982.12	30812	0.259058	0.00248294
PP5	1	2	30	Language	5.97559	830	39543	0.0209898	20585.6	63983.3	0.321733	0.00675312
PP5	1	2	31	Frontal	5.97559	1057	39543	0.0267304	15309.2	42061.6	0.363971	0.00972909
PP5	1	2	32	Modulating	5.97559	657	39543	0.0166148	13591.9	72431.4	0.187652	0.00311781
PP5	1	2	33	Parietal	5.97559	455	39543	0.0115065	18168.7	62994	0.288419	0.00331869
PP5	1	2	34	Vision	5.97559	503	39543	0.0127203	13933.6	52616.9	0.264812	0.0033685
PP5	1	2	35	Vision	5.97559	487	39543	0.0123157	11406.8	36689.5	0.310901	0.00382897
PP5	1	2	36	Vision	5.97559	379	39543	0.0095845	13194.6	30690.2	0.429931	0.00412067
PP5	1	2	38	Temporal	5.97559	547	39543	0.013833	22802.8	72722.1	0.313561	0.0043375
PP5	1	2	39	Association	5.97559	457	39543	0.011557	7425.08	40299.8	0.184246	0.00212934
PP5	1	2	41	Parietal	5.97559	423	39543	0.0106972	19430.3	87909.9	0.221025	0.00236435
PP5	1	2	42	Frontal	5.97559	638	39543	0.0161343	11773.9	47704.4	0.246811	0.00398213
PP5	1	2	43	Language	5.97559	418	39543	0.0105708	17597.2	51125.9	0.344193	0.00363838
PP5	1	2	44	Motor	5.97559	382	39543	0.00966037	11407.8	49797.5	0.229084	0.00221304
PP5	1	2	45	Deep Grey	5.97559	1051	39543	0.0265787	19489.9	56161.9	0.34703	0.0092236
PP5	1	2	47	Motor	5.97559	611	39543	0.0154515	9824.97	48082	0.204338	0.00315733
PP5	1	2	48	Association	5.97559	1017	39543	0.0257188	18251.4	59413.5	0.307193	0.00790066
PP5	1	2	49	Motor	5.97559	240	39543	0.00606934	9154.88	23277.2	0.393299	0.00238706
PP5	1	2	50	Language	5.97559	619	39543	0.0156538	13983.7	50959.3	0.274409	0.00429555
PP5	1	2	51	Atypical RSN	5.97559	1021	39543	0.02582	10157.5	21243	0.478156	0.012346
PP5	1	2	53	Temporal	5.97559	888	39543	0.0224566	10491.6	49543.7	0.211764	0.00475549
PP5	1	2	54	Parietal	5.97559	535	39543	0.0135296	7027.01	19391.9	0.362369	0.0049027
PP5	1	2	55	Frontal	5.97559	966	39543	0.0244291	11929.2	48608.5	0.245413	0.00599522
PP5	1	2	56	Frontal	5.97559	886	39543	0.022406	10407.3	30127.3	0.345442	0.00773998
PP5	1	2	57	Atypical RSN	5.97559	1428	39543	0.0361126	11622	31693.4	0.366702	0.0132426
PP5	1	2	58	Motor	5.97559	1029	39543	0.0260223	8334.88	20992.1	0.397049	0.0103321
PP5	1	2	59	Atypical Networks	5.97559	488	39543	0.012341	8046.29	15832.4	0.508215	0.00627188
PP5	1	2	60	Deep Grey	5.97559	206	39543	0.00520952	11200.1	19368.9	0.578253	0.00301242
PP5	1	2	61	Vision	5.97559	467	39543	0.0118099	9565.77	23922.8	0.399861	0.00472233
PP5	1	2	62	Atypical Networks	5.97559	406	39543	0.0102673	9080.87	17276.1	0.525632	0.00539683
PP5	1	2	63	Language	5.97559	292	39543	0.00738437	10951.3	36930.1	0.296541	0.00218977
PP5	1	2	64	Deep Grey	5.97559	1280	39543	0.0323698	5007.51	40159.9	0.124689	0.00403617
PP5	1	2	65	Language	5.97559	248	39543	0.00627165	6770.63	15413.9	0.439255	0.00275486
PP5	1	2	67	Motor	5.97559	261	39543	0.00660041	6046.26	15907.2	0.380096	0.00250879
PP5	1	2	68	Modulating	5.97559	526	39543	0.013302	4117.78	17862.3	0.230529	0.00306649
