# Supplementary material for: Pre- and post-therapy functional MRI connectivity in severe acute brain injury with suppression of consciousness: a comparative analysis to epilepsy features
Source: Front Neuroimaging. 2024 Oct 1;3:1445952. doi: 10.3389/fnimg.2024.1445952 (PMC11473429; doi:10.3389/fnimg.2024.1445952)
Supplement: Supplementary file 2 [file Table_2.XLSX]

## Sheet: Sheet1
Subject ID (the ones with PP are the SABI patients, the other numbers correspond to the patient # from the surgical results paper databases)	Group: SABI=1, epilepsy surgery seizure free=2, epilepsy surgery non seizure free=3	MRI # in the patient	age at MRI (months)	age at surgery (months)	Time of seizure onset to surgery (months)	handedness 1:R, 2:L, 0:undefined, 3:both	Seizure Assoc. Neuro Dx 1: unmentioned, 2: HH, 3: Supratentorial tumor, 4: migration defects, 6: ischemic, 7:Hemorragic, 8:TBI, 9:undefined SLRE, 10: CLRE, 11: post infection, 12:encephalocele, 13: mesial sclerosis, 14:vascular malformation, 15:autoinmune	sex F:1, M:2	Age at onset of epilepsy (months) = 12 if parents reported in first year of life but able to be more exact	Languaje dominence 1:R, 2:L, 0:undefined, 3:both	Perinatal RF for epilepsy (1:uknown, 2:N, 3:Y)	PMH of acquired CNS injury RF for epilepsy(1:uknown, 2:N, 3:Y)	tumor or hamartoma RF for epilepsy (1:uknown, 2:N, 3:Y)	Familiar History related RF for epilepsy(1:uknown, 2:N, 3:Y)	Genetic reason for epilepsy (1:uknown, 2:N, 3:Y)	Development history 1:unmentioned, 2: normal, 3: regression, 4: delay, 5:delay and regression	Neuro exam deficit asociated to posible ep. foci 1:unmentioned, 2: no focal defects, 3: motor focal defects, 4: sensitive defects, 5: combined multiple type of defects, 6: just language impairment	Seizure duration 1: unknown, 2: up to 5 minutes, 3: more than 5 minutes	Seizure frequency weekly reported average	nature of surgery Focal Y: 1, N: 2 (VNS, callosotomia)	surgery	is the surgery target the same epileptogenic core determinated by RsMRI? / Yes:1 No:2	New VSOZ localization (new reports made in 2023)	Time (days) between SABI and rs-fMRI#1
4	3	1	186.6	189.933	171.933	1	4	2	18	2	2	2	1	2	1	4	2	2	35	1	Stereotactic laser ablation of periventricular nodular heterotopia	1	operculoinsular R>L
4	3	2	193.133	189.933	171.933	1	4	2	18	2	2	2	1	2	1	4	2	2	35	1	Stereotactic laser ablation of periventricular nodular heterotopia	1	operculoinsular R>L
5	2	1	143.1	144.433	132.433	1	4	1	12	2	2	2	1	3	1	2	2	2	35	1	Removal of grids and resection of seizure focus	1	R T
5	2	2	147.633	144.433	132.433	1	4	1	12	2	2	2	1	3	1	2	2	2	35	1	Removal of grids and resection of seizure focus	1	R T
23	2	1	65.9667	68.2	56.2	1	4	1	12	2	1	1	1	1	1	2	2	2	100	1	Stereotactic laser ablation of the left frontal cortical dysplasia	1	L mT>LF
23	2	2	71.1667	68.2	56.2	1	4	1	12	2	1	1	1	1	1	2	2	2	100	1	Stereotactic laser ablation of the left frontal cortical dysplasia	1	L mT>LF
26	2	1	110.733	113.367	101.367	2	4	1	12	2	2	1	1	1	1	4	2	1	5	1	Right frontal craniotomy and resection of cortical dysplasia with electrocorticography	1	Temp L>R
26	2	2	116.3	113.367	101.367	2	4	1	12	2	2	1	1	1	1	4	2	1	5	1	Right frontal craniotomy and resection of cortical dysplasia with electrocorticography	1	Temp L>R
29	3	1	132.967	133.5	49.5	1	4	2	84	1	1	1	1	1	1	1	2	1	7	1	Redo left frontal craniotomy and resection of seizure focus (including SMA, premotor cortex)	1	L temporoccipital
29	3	2	136.6	133.5	49.5	1	4	2	84	1	1	1	1	1	1	1	2	1	7	1	Redo left frontal craniotomy and resection of seizure focus (including SMA, premotor cortex)	1	L temporoccipital
39	3	1	83.1333	89.2	77.2	1	4	2	12	4	1	1	1	1	1	1	2	1	28	1	Redo stereotactic laser ablation of left frontal lobe	1	NA
39	3	2	101.267	89.2	77.2	1	4	2	12	4	1	1	1	1	1	1	2	1	28	1	Redo stereotactic laser ablation of left frontal lobe	1	NA
41	2	1	15.6	25.7667	13.7667	0	4	2	12	2	1	1	1	1	1	2	2	1	20	1	Left parietal craniotomy and resection of seizure focus with electrocorticography	1	Temporal non clear side
41	2	2	31.1	25.7667	13.7667	0	4	2	12	2	1	1	1	1	1	2	2	1	20	1	Left parietal craniotomy and resection of seizure focus with electrocorticography	1	Temporal non clear side
53	2	1	222.633	243.633	231.633	1	4	1	12	2	1	1	1	1	1	1	1	1	35	1	Stereotactic laser ablation of 3 epileptic foci, 2nd intervention RNS implant	1	L T
53	2	2	251.1	243.633	231.633	1	4	1	12	2	1	1	1	1	1	1	1	1	35	1	Stereotactic laser ablation of 3 epileptic foci, 2nd intervention RNS implant	1	L T
54	3	1	53.4667	58.6	53.6	2	4	1	5	2	1	2	3	1	1	2	2	1	10	1	stereotactic laser ablation of submental cortical dysplasia	1	R FTP junction
54	3	2	71.9333	58.6	53.6	2	4	1	5	2	1	2	3	1	1	2	2	1	10	1	stereotactic laser ablation of submental cortical dysplasia	1	R FTP junction
60	2	1	183.6	183.9	171.9	1	4	2	12	2	1	1	1	1	1	2	2	1	15	1	right motor sparing frontal lobectomy	1	R temporal
60	2	2	187.267	183.9	171.9	1	4	2	12	2	1	1	1	1	1	2	2	1	15	1	right motor sparing frontal lobectomy	1	R temporal
PP1	1	1	208.433	.	.	.	.	.	.	.	.	.	.	.	.	.	.	.	.	.	.	.	unstablished	15
PP1	1	2	210.033	.	.	.	.	.	.	.	.	.	.	.	.	.	.	.	.	.	.	.	unstablished	15
PP2	1	1	64	.	.	.	.	.	.	.	.	.	.	.	.	.	.	.	.	.	.	.	unstablished	30
PP2	1	2	66.6667	.	.	.	.	.	.	.	.	.	.	.	.	.	.	.	.	.	.	.	unstablished	30
PP3	1	1	136.8	.	.	.	.	.	.	.	.	.	.	.	.	.	.	.	.	.	.	.	unstablished	18
PP3	1	2	144.733	.	.	.	.	.	.	.	.	.	.	.	.	.	.	.	.	.	.	.	unstablished	18
PP4	1	1	78.6333	.	.	.	.	.	.	.	.	.	.	.	.	.	.	.	.	.	.	.	unstablished	3
PP4	1	2	78.9	.	.	.	.	.	.	.	.	.	.	.	.	.	.	.	.	.	.	.	unstablished	3
PP5	1	1	98.2333	.	.	.	.	.	.	.	.	.	.	.	.	.	.	.	.	.	.	.	unstablished	9
PP5	1	2	98.4	.	.	.	.	.	.	.	.	.	.	.	.	.	.	.	.	.	.	.	unstablished	9
